# Supplementary material for: Regulation of Yujin Powder alcoholic extracts on ILC3s-TD IgA-colonic mucosal flora axis of DSS-induced ulcerative colitis
Source: Front Microbiol. 2022 Oct 20;13:1039884. doi: 10.3389/fmicb.2022.1039884 (PMC9633017; doi:10.3389/fmicb.2022.1039884)
Supplement: Supplementary file 1 [file Data_Sheet_1.ZIP]

Archive with 34 entries (30 files):
- .fcs/
- .fcs/B/
- .fcs/B/Model.fcs
- .fcs/B/NC.fcs
- .fcs/B/SASP.fcs
- .fcs/B/YJP-A.fcs
- .fcs/ILC3s/
- .fcs/ILC3s/Model.fcs
- .fcs/ILC3s/NC.fcs
- .fcs/ILC3s/SASP.fcs
- .fcs/ILC3s/YJP-A.fcs
- .fcs/Tfh/
- .fcs/Tfh/Model.fcs
- .fcs/Tfh/NC.fcs
- .fcs/Tfh/SASP.fcs
- .fcs/Tfh/YJP-A.fcs
- Data sheet 1.xlsx
- Data sheet 10.xlsx
- Data sheet 11.xlsx
- Data sheet 12.xlsx
- Data sheet 2.xlsx
- Data sheet 3.xlsx
- Data sheet 4.xlsx
- Data sheet 5.xlsx
- Data sheet 6.xlsx
- Data sheet 7.xlsx
- Data sheet 8.xlsx
- Data sheet 9.xlsx
- Description.pdf
- lefse.rep
- PCA.axes
- PCOA.axes
- Presentation.pdf
- Rank abundance curve.reabundance
