# Supplementary material for: Regulation of Yujin Powder alcoholic extracts on ILC3s-TD IgA-colonic mucosal flora axis of DSS-induced ulcerative colitis
Source: Front Microbiol. 2022 Oct 20;13:1039884. doi: 10.3389/fmicb.2022.1039884 (PMC9633017; doi:10.3389/fmicb.2022.1039884)
Supplement: Supplementary file 1 [file Data_Sheet_1.ZIP › Data sheet 1.xlsx]

## Sheet: Colon length
Colon length (cm)
NO.	NC	Model	SASP	YJP-A-H	YJP-A-M	YJP-A-L
1	9.5	6.6	7.2	9.2	7.8	7.2
2	10.1	6.4	7.5	8.4	7.8	7.7
3	9.4	7	7.9	8.6	7.4	7.8
4	9.7	6.8	7.3	7.6	7.2	7.5
5	9.3	6.5	7.3	8.8	7.6	7
6	9.4	6.5	7.5	8.7	7.6	7.2
7	9.7	6.4	7.8	8.8	7.2	7
8	9.2	7	7.3	8	7.5	7.6
Mean	9.5375	6.65	7.475	8.5125	7.5125	7.375
SEM	0.102	0.089	0.09	0.179	0.083	0.111

## Sheet: Colon MPO activity
Colon MPO activity (U/g)
NO.	NC	Model	SASP	YJP-A-H	YJP-A-M	YJP-A-L
1	0.451657	0.899961	0.799392	0.429947	0.567633	0.703391
2	0.383481	1.09883	0.663698	0.498822	0.577739	0.845527
3	0.409311	1.39961	0.730221	0.445798	0.599204	0.697741
4	0.437971	1.32335	0.698854	0.579922	0.659932	0.646692
5	0.398872	1.40074	0.678927	0.448826	0.639644	0.620014
Mean	0.416258	1.2245	0.714218	0.480663	0.60883	0.702673
SEM	0.013	0.098	0.024	0.027	0.018	0.039
