# Supplementary material for: Regulation of Yujin Powder alcoholic extracts on ILC3s-TD IgA-colonic mucosal flora axis of DSS-induced ulcerative colitis
Source: Front Microbiol. 2022 Oct 20;13:1039884. doi: 10.3389/fmicb.2022.1039884 (PMC9633017; doi:10.3389/fmicb.2022.1039884)
Supplement: Supplementary file 1 [file Data_Sheet_1.ZIP › Data sheet 10.xlsx]

## Sheet: Lachnospiraceae
The relative abundance of Lachnospiraceae (%)
NO.	NC	Model	SASP	YJP-A-H
1	0.0837912	0.138385	0.125857	0.140848
2	0.068946	0.110598	0.0455198	0.0579832
3	0.0632888	0.0950327	0.0514141	0.0585405
4	0.0591905	0.0886836	0.0794993	0.0781799
5	0.0779645	0.082186	0.053715	0.0312481
Mean	0.0706362	0.102977	0.071201	0.07336
SEM	0.005	0.01	0.015	0.018

## Sheet: Alloprevotella
The relative abundance of Alloprevotella (%)
NO.	NC	Model	SASP	YJP-A-H
1	0.102094	0.000858801	0.00242198	0.00106628
2	0.122285	0.0258421	0.00791356	0.00143903
3	0.141899	0.000607929	0.00546272	0.000472743
4	0.105604	0.000616072	0.00208872	0.0245585
5	0.0814041	0.00160358	0.00152417	0.00233605
Mean	0.110657	0.0059057	0.00388223	0.00597453
SEM	0.01	0.005	0.001	0.005

## Sheet: Mucispirillum
The relative abundance of Mucispirillum (%)
NO.	NC	Model	SASP	YJP-A-H
1	0.00387057	0.0216625	0.0175857	0.00806916
2	0.00449325	0.0427039	0.0123026	0.00416561
3	0.00232851	0.0730362	0.0134713	0.00579111
4	0.00200826	0.0519507	0.0136122	0.00493104
5	0.0023739	0.0364907	0.0113912	0.0172806
Mean	0.00301489	0.0451688	0.0136726	0.0080475
SEM	0.001	0.009	0.001	0.002

## Sheet: Alistipes
The relative abundance of Alistipes (%)
NO.	NC	Model	SASP	YJP-A-H
1	0.0251729	0.00136774	0.00165284	0.00223343
2	0.025189	0.000393276	0.00360352	0.00593285
3	0.0230833	0.000791721	0.00840537	0.018971
4	0.0327647	0.00249294	0.00420798	0.00491171
5	0.0279113	0.000736781	0.0100756	0.00324881
Mean	0.0268242	0.00115649	0.00558905	0.00705957
SEM	0.002	0.001	0.002	0.003

## Sheet: Desulfovibrio
The relative abundance of Desulfovibrio (%)
NO.	NC	Model	SASP	YJP-A-H
1	0.0128305	0.00347963	0.0129772	0.00752161
2	0.00804916	0.0126896	0.0311525	0.0124968
3	0.00633354	0.00313861	0.0294188	0.0135201
4	0.0074238	0.00505752	0.0177806	0.0208699
5	0.0129197	0.00117018	0.00630525	0.0250406
Mean	0.00951135	0.0051071	0.0195269	0.0158898
SEM	0.001	0.001	0.005	0.003

## Sheet: Ruminococcaceae
The relative abundance of Ruminococcaceae (%)
NO.	NC	Model	SASP	YJP-A-H
1	0.00093484	0.000607084	0.00256926	0.00129683
2	0.000714158	0.000866235	0.00365032	0.00207018
3	0.00138158	0.000537239	0.00169693	0.00107845
4	0.001297	0.000656308	0.000849478	0.00817972
5	0.000978333	0.000462294	0.00142306	0.00154705
Mean	0.00106118	0.000625832	0.00203781	0.00283445
SEM	0.0001	0.0001	0.0005	0.0013
