# Supplementary material for: Regulation of Yujin Powder alcoholic extracts on ILC3s-TD IgA-colonic mucosal flora axis of DSS-induced ulcerative colitis
Source: Front Microbiol. 2022 Oct 20;13:1039884. doi: 10.3389/fmicb.2022.1039884 (PMC9633017; doi:10.3389/fmicb.2022.1039884)
Supplement: Supplementary file 1 [file Data_Sheet_1.ZIP › Data sheet 11.xlsx]

## Sheet: Rarefaction curve
sample	numsampled	Value
Model1	0	0
Model1	250	67.072
Model1	500	96.956
Model1	750	117.976
Model1	1000	135.016
Model1	1250	149.396
Model1	1500	162.078
Model1	1750	173.262
Model1	2000	183.538
Model1	2250	192.882
Model1	2500	201.628
Model1	2750	209.624
Model1	3000	217.29
Model1	3250	224.448
Model1	3500	231.422
Model1	3750	238
Model1	4000	244.244
Model1	4250	250.27
Model1	4500	255.696
Model1	4750	260.916
Model1	5000	266.18
Model1	5250	271.19
Model1	5500	276.042
Model1	5750	280.754
Model1	6000	285.206
Model1	6250	289.504
Model1	6500	293.778
Model1	6750	297.852
Model1	7000	301.736
Model1	7250	305.548
Model1	7500	309.216
Model1	7750	312.896
Model1	8000	316.396
Model1	8250	319.924
Model1	8500	323.192
Model1	8750	326.526
Model1	9000	329.852
Model1	9250	332.96
Model1	9500	335.914
Model1	9750	338.886
Model1	10000	341.806
Model1	10250	344.562
Model1	10500	347.352
Model1	10750	349.968
Model1	11000	352.744
Model1	11250	355.324
Model1	11500	357.774
Model1	11750	360.246
Model1	12000	362.674
Model1	12250	365.028
Model1	12500	367.422
Model1	12750	369.746
Model1	13000	372.016
Model1	13250	374.244
Model1	13500	376.328
Model1	13750	378.432
Model1	14000	380.538
Model1	14250	382.572
Model1	14500	384.562
Model1	14750	386.438
Model1	15000	388.32
Model1	15250	390.208
Model1	15500	392.05
Model1	15750	393.882
Model1	16000	395.698
Model1	16250	397.53
Model1	16500	399.278
Model1	16750	401.066
Model1	17000	402.782
Model1	17250	404.526
Model1	17500	406.132
Model1	17750	407.772
Model1	18000	409.342
Model1	18250	410.95
Model1	18500	412.544
Model1	18750	414.048
Model1	19000	415.624
Model1	19250	417.1
Model1	19500	418.61
Model1	19750	420.116
Model1	20000	421.616
Model1	20250	423.07
Model1	20500	424.342
Model1	20750	425.682
Model1	21000	426.968
Model1	21250	428.416
Model1	21500	429.776
Model1	21750	431.144
Model1	22000	432.408
Model1	22250	433.758
Model1	22500	435.042
Model1	22750	436.278
Model1	23000	437.516
Model1	23250	438.806
Model1	23500	440.106
Model1	23750	441.292
Model1	24000	442.458
Model1	24250	443.604
Model1	24500	444.852
Model1	24750	445.958
Model1	25000	447.116
Model1	25250	448.29
Model1	25500	449.402
Model1	25750	450.522
Model1	26000	451.674
Model1	26250	452.676
Model1	26500	453.708
Model1	26750	454.716
Model1	27000	455.748
Model1	27250	456.784
Model1	27500	457.842
Model1	27750	458.824
Model1	28000	459.788
Model1	28250	460.774
Model1	28500	461.706
Model1	28750	462.648
Model1	29000	463.58
Model1	29250	464.552
Model1	29500	465.49
Model1	29750	466.472
Model1	30000	467.434
Model1	30250	468.298
Model1	30500	469.168
Model1	30750	470.058
Model1	31000	471
Model1	31250	471.872
Model1	31500	472.666
Model1	31750	473.5
Model1	32000	474.414
Model1	32250	475.266
Model1	32500	476.09
Model1	32750	476.96
Model1	33000	477.766
Model1	33250	478.56
Model1	33500	479.35
Model1	33750	480.106
Model1	34000	480.866
Model1	34250	481.632
Model1	34500	482.42
Model1	34750	483.246
Model1	35000	483.992
Model1	35250	484.732
Model1	35500	485.432
Model1	35750	486.162
Model1	36000	486.88
Model1	36250	487.64
Model1	36500	488.382
Model1	36750	489.074
Model1	37000	489.768
Model1	37250	490.472
Model1	37500	491.194
Model1	37750	491.896
Model1	38000	492.63
Model1	38250	493.294
Model1	38500	494.004
Model1	38750	494.67
Model1	39000	495.33
Model1	39250	496.002
Model1	39500	496.656
Model1	39750	497.246
Model1	40000	497.91
Model1	40250	498.572
Model1	40500	499.296
Model1	40750	499.944
Model1	41000	500.582
Model1	41250	501.186
Model1	41500	501.792
Model1	41750	502.392
Model1	42000	502.978
Model1	42250	503.582
Model1	42500	504.154
Model1	42750	504.762
Model1	43000	505.422
Model1	43250	506.01
Model1	43500	506.588
Model1	43750	507.236
Model1	44000	507.808
Model1	44250	508.452
Model1	44500	509.002
Model1	44750	509.572
Model1	45000	510.128
Model1	45250	510.696
Model1	45500	511.246
Model1	45750	511.782
Model1	46000	512.334
Model1	46250	512.89
Model1	46500	513.494
Model1	46750	514.056
Model1	47000	514.6
Model1	47250	515.07
Model1	47500	515.594
Model1	47750	516.12
Model1	48000	516.686
Model1	48250	517.19
Model1	48500	517.688
Model1	48750	518.23
Model1	49000	518.698
Model1	49250	519.17
Model1	49500	519.644
Model1	49750	520.174
Model1	50000	520.684
Model1	50250	521.118
Model1	50500	521.622
Model1	50750	522.088
Model1	51000	522.558
Model1	51250	523.002
Model1	51500	523.506
Model1	51750	523.978
Model1	52000	524.412
Model1	52250	524.892
Model1	52500	525.436
Model1	52750	525.864
Model1	53000	526.298
Model1	53250	526.722
Model1	53500	527.184
Model1	53750	527.632
Model1	54000	528.108
Model1	54250	528.502
Model1	54500	528.936
Model1	54750	529.376
Model1	55000	529.828
Model1	55250	530.218
Model1	55500	530.69
Model1	55750	531.126
Model1	56000	531.496
Model1	56250	531.932
Model1	56500	532.406
Model1	56750	532.768
Model1	57000	533.178
Model1	57250	533.596
Model1	57500	534.012
Model1	57750	534.4
Model1	58000	534.754
Model1	58250	535.162
Model1	58500	535.556
Model1	58750	535.936
Model1	59000	536.292
Model1	59250	536.694
Model1	59500	537.068
Model1	59750	537.43
Model1	60000	537.77
Model1	60250	538.182
Model1	60500	538.596
Model1	60750	538.992
Model1	61000	539.38
Model1	61250	539.76
Model1	61500	540.142
Model1	61750	540.52
Model1	62000	540.882
Model1	62250	541.232
Model1	62500	541.566
Model1	62750	541.926
Model1	63000	542.37
Model1	63250	542.7
Model1	63500	543.094
Model1	63750	543.472
Model1	64000	543.796
Model1	64250	544.182
Model1	64500	544.52
Model1	64750	544.86
Model1	65000	545.21
Model1	65250	545.542
Model1	65500	545.912
Model1	65750	546.222
Model1	66000	546.52
Model1	66250	546.856
Model1	66500	547.158
Model1	66750	547.494
Model1	67000	547.824
Model1	67250	548.138
Model1	67500	548.446
Model1	67750	548.756
Model1	68000	549.086
Model1	68250	549.442
Model1	68500	549.782
Model2	0	0
Model2	250	82.004
Model2	500	119.506
Model2	750	145.444
Model2	1000	165.844
Model2	1250	182.574
Model2	1500	196.416
Model2	1750	208.222
Model2	2000	218.636
Model2	2250	227.944
Model2	2500	236.458
Model2	2750	243.984
Model2	3000	250.738
Model2	3250	257.042
Model2	3500	262.908
Model2	3750	268.332
Model2	4000	273.386
Model2	4250	278.178
Model2	4500	282.692
Model2	4750	286.872
Model2	5000	290.794
Model2	5250	294.596
Model2	5500	298.128
Model2	5750	301.58
Model2	6000	304.806
Model2	6250	307.654
Model2	6500	310.51
Model2	6750	313.332
Model2	7000	315.928
Model2	7250	318.58
Model2	7500	321.112
Model2	7750	323.456
Model2	8000	325.776
Model2	8250	327.928
Model2	8500	330.068
Model2	8750	332.08
Model2	9000	334.016
Model2	9250	335.882
Model2	9500	337.734
Model2	9750	339.55
Model2	10000	341.246
Model2	10250	342.894
Model2	10500	344.55
Model2	10750	346.23
Model2	11000	347.744
Model2	11250	349.326
Model2	11500	350.856
Model2	11750	352.28
Model2	12000	353.666
Model2	12250	355.076
Model2	12500	356.47
Model2	12750	357.82
Model2	13000	359.178
Model2	13250	360.476
Model2	13500	361.748
Model2	13750	362.884
Model2	14000	364.096
Model2	14250	365.33
Model2	14500	366.582
Model2	14750	367.766
Model2	15000	368.776
Model2	15250	369.926
Model2	15500	370.962
Model2	15750	372.122
Model2	16000	373.096
Model2	16250	374.128
Model2	16500	375.252
Model2	16750	376.252
Model2	17000	377.198
Model2	17250	378.146
Model2	17500	379.138
Model2	17750	380.04
Model2	18000	380.956
Model2	18250	381.856
Model2	18500	382.726
Model2	18750	383.59
Model2	19000	384.498
Model2	19250	385.324
Model2	19500	386.19
Model2	19750	387.074
Model2	20000	387.954
Model2	20250	388.69
Model2	20500	389.458
Model2	20750	390.29
Model2	21000	391.144
Model2	21250	391.938
Model2	21500	392.732
Model2	21750	393.494
Model2	22000	394.24
Model2	22250	395.044
Model2	22500	395.794
Model2	22750	396.504
Model2	23000	397.248
Model2	23250	397.896
Model2	23500	398.602
Model2	23750	399.372
Model2	24000	400.12
Model2	24250	400.8
Model2	24500	401.534
Model2	24750	402.312
Model2	25000	402.938
Model2	25250	403.584
Model2	25500	404.268
Model2	25750	404.876
Model2	26000	405.532
Model2	26250	406.19
Model2	26500	406.78
Model2	26750	407.364
Model2	27000	407.992
Model2	27250	408.59
Model2	27500	409.164
Model2	27750	409.718
Model2	28000	410.376
Model2	28250	410.894
Model2	28500	411.466
Model2	28750	412.05
Model2	29000	412.646
Model2	29250	413.194
Model2	29500	413.766
Model2	29750	414.386
Model2	30000	414.998
Model2	30250	415.55
Model2	30500	416.184
Model2	30750	416.772
Model2	31000	417.38
Model2	31250	417.924
Model2	31500	418.482
Model2	31750	419.02
Model2	32000	419.476
Model2	32250	419.966
Model2	32500	420.438
Model2	32750	420.954
Model2	33000	421.52
Model2	33250	422.046
Model2	33500	422.574
Model2	33750	423.118
Model2	34000	423.614
Model2	34250	424.174
Model2	34500	424.676
Model2	34750	425.21
Model2	35000	425.728
Model2	35250	426.212
Model2	35500	426.68
Model2	35750	427.15
Model2	36000	427.584
Model2	36250	428.078
Model2	36500	428.506
Model2	36750	428.996
Model2	37000	429.446
Model2	37250	429.9
Model2	37500	430.366
Model2	37750	430.836
Model2	38000	431.31
Model2	38250	431.726
Model2	38500	432.154
Model2	38750	432.616
Model2	39000	433.034
Model2	39250	433.434
Model2	39500	433.84
Model2	39750	434.226
Model2	40000	434.58
Model2	40250	435.05
Model2	40500	435.46
Model2	40750	435.89
Model2	41000	436.36
Model2	41250	436.786
Model2	41500	437.21
Model2	41750	437.628
Model2	42000	438.062
Model2	42250	438.482
Model2	42500	438.904
Model2	42750	439.36
Model2	43000	439.776
Model2	43250	440.238
Model2	43500	440.68
Model2	43750	441.08
Model2	44000	441.438
Model2	44250	441.888
Model2	44500	442.26
Model2	44750	442.638
Model2	45000	443.026
Model2	45250	443.398
Model2	45500	443.726
Model2	45750	444.102
Model2	46000	444.546
Model2	46250	445.008
Model2	46500	445.358
Model2	46750	445.762
Model2	47000	446.146
Model2	47250	446.53
Model2	47500	446.916
Model2	47750	447.306
Model2	48000	447.696
Model2	48250	448.036
Model2	48500	448.436
Model2	48750	448.824
Model2	49000	449.158
Model2	49250	449.538
Model2	49500	449.908
Model2	49750	450.284
Model2	50000	450.618
Model2	50250	450.998
Model2	50500	451.344
Model2	50750	451.708
Model2	51000	452.036
Model2	51250	452.412
Model2	51500	452.736
Model2	51750	453.07
Model2	52000	453.478
Model2	52250	453.878
Model2	52500	454.206
Model2	52750	454.498
Model2	53000	454.842
Model2	53250	455.202
Model2	53500	455.606
Model2	53750	455.98
Model2	54000	456.302
Model2	54250	456.63
Model2	54500	457.008
Model2	54750	457.338
Model2	55000	457.676
Model2	55250	458.012
Model2	55500	458.364
Model2	55750	458.662
Model2	56000	458.972
Model2	56250	459.264
Model2	56500	459.574
Model2	56750	459.864
Model2	57000	460.204
Model2	57250	460.572
Model2	57500	460.884
Model2	57750	461.192
Model2	58000	461.52
Model2	58250	461.822
Model2	58500	462.11
Model2	58750	462.426
Model2	59000	462.718
Model2	59250	463.016
Model2	59500	463.322
Model2	59750	463.64
Model2	60000	463.928
Model2	60250	464.26
Model2	60500	464.53
Model2	60750	464.826
Model2	61000	465.134
Model2	61250	465.466
Model2	61500	465.742
Model2	61750	466.018
Model2	62000	466.376
Model2	62250	466.72
Model2	62500	467
Model2	62750	467.29
Model2	63000	467.588
Model2	63250	467.888
Model2	63500	468.172
Model2	63750	468.48
Model2	64000	468.808
Model2	64250	469.058
Model2	64500	469.322
Model2	64750	469.59
Model2	65000	469.89
Model2	65250	470.138
Model2	65500	470.366
Model2	65750	470.638
Model2	66000	470.884
Model2	66250	471.14
Model2	66500	471.484
Model2	66750	471.74
Model2	67000	472.066
Model2	67250	472.322
Model2	67500	472.584
Model2	67750	472.832
Model2	68000	473.088
Model2	68250	473.384
Model2	68500	473.65
Model2	68750	473.87
Model2	69000	474.156
Model2	69250	474.452
Model2	69500	474.722
Model2	69750	475.014
Model2	70000	475.266
Model2	70250	475.508
Model2	70500	475.736
Model3	0	0
Model3	250	88.444
Model3	500	125.294
Model3	750	150.064
Model3	1000	169.244
Model3	1250	184.488
Model3	1500	197.366
Model3	1750	208.788
Model3	2000	219.014
Model3	2250	228.214
Model3	2500	236.458
Model3	2750	243.96
Model3	3000	250.948
Model3	3250	257.326
Model3	3500	263.296
Model3	3750	268.804
Model3	4000	274.054
Model3	4250	278.89
Model3	4500	283.686
Model3	4750	288.068
Model3	5000	292.136
Model3	5250	295.874
Model3	5500	299.594
Model3	5750	303.028
Model3	6000	306.506
Model3	6250	309.822
Model3	6500	312.784
Model3	6750	315.652
Model3	7000	318.374
Model3	7250	321.052
Model3	7500	323.522
Model3	7750	326.048
Model3	8000	328.39
Model3	8250	330.646
Model3	8500	333
Model3	8750	335.214
Model3	9000	337.35
Model3	9250	339.502
Model3	9500	341.468
Model3	9750	343.388
Model3	10000	345.288
Model3	10250	347.124
Model3	10500	348.876
Model3	10750	350.646
Model3	11000	352.372
Model3	11250	353.982
Model3	11500	355.604
Model3	11750	357.076
Model3	12000	358.496
Model3	12250	359.978
Model3	12500	361.422
Model3	12750	362.912
Model3	13000	364.292
Model3	13250	365.61
Model3	13500	366.958
Model3	13750	368.208
Model3	14000	369.558
Model3	14250	370.852
Model3	14500	372.058
Model3	14750	373.234
Model3	15000	374.418
Model3	15250	375.64
Model3	15500	376.816
Model3	15750	377.872
Model3	16000	378.954
Model3	16250	380.04
Model3	16500	381.052
Model3	16750	382.13
Model3	17000	383.134
Model3	17250	384.232
Model3	17500	385.268
Model3	17750	386.262
Model3	18000	387.31
Model3	18250	388.294
Model3	18500	389.29
Model3	18750	390.214
Model3	19000	391.08
Model3	19250	392.008
Model3	19500	392.854
Model3	19750	393.72
Model3	20000	394.518
Model3	20250	395.352
Model3	20500	396.168
Model3	20750	396.976
Model3	21000	397.72
Model3	21250	398.522
Model3	21500	399.35
Model3	21750	400.12
Model3	22000	400.852
Model3	22250	401.692
Model3	22500	402.536
Model3	22750	403.302
Model3	23000	404.046
Model3	23250	404.874
Model3	23500	405.626
Model3	23750	406.364
Model3	24000	407.07
Model3	24250	407.792
Model3	24500	408.456
Model3	24750	409.078
Model3	25000	409.732
Model3	25250	410.386
Model3	25500	410.982
Model3	25750	411.686
Model3	26000	412.304
Model3	26250	413.028
Model3	26500	413.654
Model3	26750	414.328
Model3	27000	414.96
Model3	27250	415.586
Model3	27500	416.17
Model3	27750	416.838
Model3	28000	417.448
Model3	28250	418.02
Model3	28500	418.622
Model3	28750	419.23
Model3	29000	419.816
Model3	29250	420.442
Model3	29500	421.062
Model3	29750	421.674
Model3	30000	422.204
Model3	30250	422.788
Model3	30500	423.392
Model3	30750	423.97
Model3	31000	424.55
Model3	31250	425.074
Model3	31500	425.6
Model3	31750	426.07
Model3	32000	426.614
Model3	32250	427.116
Model3	32500	427.644
Model3	32750	428.156
Model3	33000	428.672
Model3	33250	429.212
Model3	33500	429.744
Model3	33750	430.214
Model3	34000	430.736
Model3	34250	431.238
Model3	34500	431.728
Model3	34750	432.218
Model3	35000	432.732
Model3	35250	433.234
Model3	35500	433.764
Model3	35750	434.272
Model3	36000	434.8
Model3	36250	435.246
Model3	36500	435.766
Model3	36750	436.25
Model3	37000	436.65
Model3	37250	437.078
Model3	37500	437.508
Model3	37750	438.016
Model3	38000	438.478
Model3	38250	438.978
Model3	38500	439.498
Model3	38750	440
Model3	39000	440.406
Model3	39250	440.92
Model3	39500	441.368
Model3	39750	441.82
Model3	40000	442.292
Model3	40250	442.726
Model3	40500	443.154
Model3	40750	443.58
Model3	41000	444.016
Model3	41250	444.424
Model3	41500	444.834
Model3	41750	445.248
Model3	42000	445.642
Model3	42250	446.048
Model3	42500	446.44
Model3	42750	446.83
Model3	43000	447.22
Model3	43250	447.604
Model3	43500	448.05
Model3	43750	448.424
Model3	44000	448.872
Model3	44250	449.29
Model3	44500	449.72
Model3	44750	450.104
Model3	45000	450.484
Model3	45250	450.902
Model3	45500	451.288
Model3	45750	451.644
Model3	46000	452.014
Model3	46250	452.392
Model3	46500	452.768
Model3	46750	453.188
Model3	47000	453.588
Model3	47250	454.004
Model3	47500	454.346
Model3	47750	454.738
Model3	48000	455.098
Model3	48250	455.432
Model3	48500	455.794
Model3	48750	456.172
Model3	49000	456.546
Model3	49250	456.924
Model3	49500	457.31
Model3	49750	457.712
Model3	50000	458.076
Model3	50250	458.472
Model3	50500	458.866
Model3	50750	459.202
Model3	51000	459.53
Model3	51250	459.824
Model3	51500	460.202
Model3	51750	460.568
Model3	52000	460.874
Model3	52250	461.2
Model3	52500	461.522
Model3	52750	461.858
Model3	53000	462.212
Model3	53250	462.596
Model3	53500	462.972
Model3	53750	463.332
Model3	54000	463.666
Model3	54250	464.008
Model3	54500	464.356
Model3	54750	464.672
Model3	55000	465.022
Model3	55250	465.386
Model3	55500	465.726
Model3	55750	466.06
Model3	56000	466.38
Model3	56250	466.722
Model3	56500	467.086
Model3	56750	467.356
Model3	57000	467.69
Model3	57250	468.02
Model3	57500	468.408
Model3	57750	468.716
Model3	58000	468.992
Model3	58250	469.334
Model3	58500	469.666
Model3	58750	469.976
Model3	59000	470.288
Model3	59250	470.628
Model3	59500	470.946
Model3	59750	471.28
Model3	60000	471.562
Model3	60250	471.848
Model3	60500	472.192
Model3	60750	472.526
Model3	61000	472.772
Model3	61250	473.062
Model3	61500	473.356
Model3	61750	473.7
Model3	62000	473.984
Model3	62250	474.268
Model3	62500	474.572
Model3	62750	474.864
Model3	63000	475.134
Model3	63250	475.426
Model3	63500	475.744
Model3	63750	476.05
Model3	64000	476.326
Model3	64250	476.632
Model3	64500	476.914
Model3	64750	477.188
Model3	65000	477.462
Model3	65250	477.762
Model3	65500	478.042
Model3	65750	478.388
Model3	66000	478.65
Model3	66250	478.964
Model3	66500	479.244
Model3	66750	479.558
Model3	67000	479.834
Model3	67250	480.126
Model3	67500	480.398
Model3	67750	480.672
Model3	68000	480.97
Model3	68250	481.296
Model3	68500	481.562
Model3	68750	481.812
Model3	69000	482.084
Model3	69250	482.366
Model3	69500	482.686
Model3	69750	482.944
Model4	0	0
Model4	250	69.904
Model4	500	103.912
Model4	750	129.72
Model4	1000	150.414
Model4	1250	168.338
Model4	1500	183.568
Model4	1750	196.612
Model4	2000	208.364
Model4	2250	219.004
Model4	2500	228.464
Model4	2750	237.092
Model4	3000	244.838
Model4	3250	251.98
Model4	3500	258.572
Model4	3750	264.734
Model4	4000	270.494
Model4	4250	275.878
Model4	4500	280.8
Model4	4750	285.356
Model4	5000	289.662
Model4	5250	293.758
Model4	5500	297.664
Model4	5750	301.306
Model4	6000	304.986
Model4	6250	308.354
Model4	6500	311.654
Model4	6750	314.686
Model4	7000	317.622
Model4	7250	320.458
Model4	7500	323.238
Model4	7750	325.778
Model4	8000	328.192
Model4	8250	330.54
Model4	8500	332.88
Model4	8750	335.114
Model4	9000	337.346
Model4	9250	339.378
Model4	9500	341.38
Model4	9750	343.362
Model4	10000	345.236
Model4	10250	347.08
Model4	10500	348.812
Model4	10750	350.528
Model4	11000	352.156
Model4	11250	353.752
Model4	11500	355.232
Model4	11750	356.736
Model4	12000	358.098
Model4	12250	359.512
Model4	12500	360.964
Model4	12750	362.344
Model4	13000	363.702
Model4	13250	365.034
Model4	13500	366.34
Model4	13750	367.588
Model4	14000	368.89
Model4	14250	370.158
Model4	14500	371.328
Model4	14750	372.466
Model4	15000	373.568
Model4	15250	374.67
Model4	15500	375.724
Model4	15750	376.848
Model4	16000	377.898
Model4	16250	378.93
Model4	16500	379.998
Model4	16750	380.996
Model4	17000	382.102
Model4	17250	383.046
Model4	17500	383.978
Model4	17750	384.88
Model4	18000	385.778
Model4	18250	386.568
Model4	18500	387.468
Model4	18750	388.314
Model4	19000	389.162
Model4	19250	390.004
Model4	19500	390.912
Model4	19750	391.732
Model4	20000	392.514
Model4	20250	393.22
Model4	20500	394.08
Model4	20750	394.898
Model4	21000	395.666
Model4	21250	396.404
Model4	21500	397.2
Model4	21750	397.948
Model4	22000	398.588
Model4	22250	399.334
Model4	22500	400.022
Model4	22750	400.752
Model4	23000	401.488
Model4	23250	402.078
Model4	23500	402.754
Model4	23750	403.388
Model4	24000	404.09
Model4	24250	404.772
Model4	24500	405.444
Model4	24750	406.112
Model4	25000	406.774
Model4	25250	407.47
Model4	25500	408.062
Model4	25750	408.704
Model4	26000	409.284
Model4	26250	409.858
Model4	26500	410.498
Model4	26750	411.146
Model4	27000	411.794
Model4	27250	412.408
Model4	27500	413.038
Model4	27750	413.548
Model4	28000	414.14
Model4	28250	414.716
Model4	28500	415.318
Model4	28750	415.874
Model4	29000	416.394
Model4	29250	416.966
Model4	29500	417.5
Model4	29750	418.034
Model4	30000	418.584
Model4	30250	419.09
Model4	30500	419.604
Model4	30750	420.166
Model4	31000	420.702
Model4	31250	421.148
Model4	31500	421.652
Model4	31750	422.15
Model4	32000	422.626
Model4	32250	423.132
Model4	32500	423.632
Model4	32750	424.098
Model4	33000	424.578
Model4	33250	425.064
Model4	33500	425.498
Model4	33750	426.002
Model4	34000	426.47
Model4	34250	426.948
Model4	34500	427.468
Model4	34750	427.916
Model4	35000	428.378
Model4	35250	428.84
Model4	35500	429.318
Model4	35750	429.802
Model4	36000	430.24
Model4	36250	430.7
Model4	36500	431.062
Model4	36750	431.5
Model4	37000	431.918
Model4	37250	432.388
Model4	37500	432.85
Model4	37750	433.336
Model4	38000	433.78
Model4	38250	434.228
Model4	38500	434.644
Model4	38750	435.09
Model4	39000	435.494
Model4	39250	435.922
Model4	39500	436.362
Model4	39750	436.8
Model4	40000	437.222
Model4	40250	437.646
Model4	40500	438.048
Model4	40750	438.474
Model4	41000	438.848
Model4	41250	439.236
Model4	41500	439.63
Model4	41750	440.04
Model4	42000	440.416
Model4	42250	440.83
Model4	42500	441.286
Model4	42750	441.64
Model4	43000	441.984
Model4	43250	442.41
Model4	43500	442.784
Model4	43750	443.134
Model4	44000	443.588
Model4	44250	443.996
Model4	44500	444.364
Model4	44750	444.688
Model4	45000	445.02
Model4	45250	445.412
Model4	45500	445.774
Model4	45750	446.182
Model4	46000	446.514
Model4	46250	446.876
Model4	46500	447.218
Model4	46750	447.638
Model4	47000	447.978
Model4	47250	448.328
Model4	47500	448.68
Model4	47750	449.034
Model4	48000	449.42
Model4	48250	449.794
Model4	48500	450.154
Model4	48750	450.476
Model4	49000	450.836
Model4	49250	451.144
Model4	49500	451.458
Model4	49750	451.772
Model4	50000	452.104
Model4	50250	452.486
Model4	50500	452.864
Model4	50750	453.232
Model4	51000	453.52
Model4	51250	453.878
Model4	51500	454.218
Model4	51750	454.542
Model4	52000	454.872
Model4	52250	455.222
Model4	52500	455.578
Model4	52750	455.912
Model4	53000	456.282
Model4	53250	456.6
Model4	53500	456.918
Model4	53750	457.242
Model4	54000	457.586
Model4	54250	457.92
Model4	54500	458.23
Model4	54750	458.582
Model4	55000	458.93
Model4	55250	459.22
Model4	55500	459.534
Model4	55750	459.868
Model4	56000	460.166
Model4	56250	460.554
Model4	56500	460.858
Model4	56750	461.21
Model4	57000	461.548
Model4	57250	461.816
Model4	57500	462.126
Model4	57750	462.442
Model4	58000	462.76
Model4	58250	463.094
Model4	58500	463.408
Model4	58750	463.682
Model4	59000	464.036
Model4	59250	464.356
Model4	59500	464.678
Model4	59750	464.992
Model4	60000	465.286
Model4	60250	465.62
Model4	60500	465.934
Model4	60750	466.276
Model4	61000	466.58
Model4	61250	466.874
Model4	61500	467.176
Model4	61750	467.444
Model4	62000	467.73
Model4	62250	468.032
Model4	62500	468.362
Model4	62750	468.692
Model4	63000	469.002
Model4	63250	469.284
Model4	63500	469.594
Model4	63750	469.894
Model4	64000	470.184
Model4	64250	470.476
Model4	64500	470.718
Model4	64750	470.994
Model4	65000	471.232
Model4	65250	471.54
Model4	65500	471.866
Model4	65750	472.14
Model4	66000	472.432
Model4	66250	472.766
Model4	66500	473.038
Model4	66750	473.302
Model4	67000	473.604
Model4	67250	473.862
Model4	67500	474.116
Model4	67750	474.37
Model4	68000	474.644
Model4	68250	474.954
Model4	68500	475.252
Model4	68750	475.518
Model4	69000	475.788
Model5	0	0
Model5	250	80.168
Model5	500	110.116
Model5	750	131.15
Model5	1000	147.822
Model5	1250	161.65
Model5	1500	173.18
Model5	1750	183.436
Model5	2000	192.322
Model5	2250	200.538
Model5	2500	207.994
Model5	2750	214.77
Model5	3000	220.972
Model5	3250	226.634
Model5	3500	231.982
Model5	3750	236.988
Model5	4000	241.762
Model5	4250	246.272
Model5	4500	250.552
Model5	4750	254.474
Model5	5000	258.606
Model5	5250	262.536
Model5	5500	266.158
Model5	5750	269.714
Model5	6000	273.196
Model5	6250	276.392
Model5	6500	279.584
Model5	6750	282.704
Model5	7000	285.73
Model5	7250	288.608
Model5	7500	291.382
Model5	7750	294.09
Model5	8000	296.782
Model5	8250	299.318
Model5	8500	301.796
Model5	8750	304.116
Model5	9000	306.502
Model5	9250	308.76
Model5	9500	311.106
Model5	9750	313.454
Model5	10000	315.726
Model5	10250	317.884
Model5	10500	319.984
Model5	10750	321.96
Model5	11000	323.99
Model5	11250	326.032
Model5	11500	327.918
Model5	11750	329.812
Model5	12000	331.722
Model5	12250	333.626
Model5	12500	335.494
Model5	12750	337.264
Model5	13000	338.976
Model5	13250	340.646
Model5	13500	342.41
Model5	13750	344.066
Model5	14000	345.658
Model5	14250	347.27
Model5	14500	348.836
Model5	14750	350.44
Model5	15000	352.132
Model5	15250	353.634
Model5	15500	355.172
Model5	15750	356.538
Model5	16000	357.994
Model5	16250	359.41
Model5	16500	360.868
Model5	16750	362.23
Model5	17000	363.68
Model5	17250	365.076
Model5	17500	366.468
Model5	17750	367.83
Model5	18000	369.124
Model5	18250	370.38
Model5	18500	371.716
Model5	18750	373.046
Model5	19000	374.288
Model5	19250	375.58
Model5	19500	376.826
Model5	19750	378.078
Model5	20000	379.274
Model5	20250	380.39
Model5	20500	381.53
Model5	20750	382.646
Model5	21000	383.76
Model5	21250	384.952
Model5	21500	386.036
Model5	21750	387.14
Model5	22000	388.324
Model5	22250	389.352
Model5	22500	390.438
Model5	22750	391.546
Model5	23000	392.666
Model5	23250	393.668
Model5	23500	394.714
Model5	23750	395.75
Model5	24000	396.77
Model5	24250	397.774
Model5	24500	398.736
Model5	24750	399.752
Model5	25000	400.656
Model5	25250	401.688
Model5	25500	402.704
Model5	25750	403.718
Model5	26000	404.696
Model5	26250	405.61
Model5	26500	406.556
Model5	26750	407.462
Model5	27000	408.33
Model5	27250	409.238
Model5	27500	410.17
Model5	27750	411.066
Model5	28000	411.906
Model5	28250	412.828
Model5	28500	413.7
Model5	28750	414.602
Model5	29000	415.416
Model5	29250	416.236
Model5	29500	417.094
Model5	29750	417.908
Model5	30000	418.766
Model5	30250	419.578
Model5	30500	420.388
Model5	30750	421.112
Model5	31000	421.854
Model5	31250	422.668
Model5	31500	423.42
Model5	31750	424.158
Model5	32000	424.914
Model5	32250	425.614
Model5	32500	426.35
Model5	32750	427.144
Model5	33000	427.846
Model5	33250	428.618
Model5	33500	429.388
Model5	33750	430.104
Model5	34000	430.782
Model5	34250	431.52
Model5	34500	432.208
Model5	34750	432.882
Model5	35000	433.614
Model5	35250	434.25
Model5	35500	434.866
Model5	35750	435.512
Model5	36000	436.162
Model5	36250	436.828
Model5	36500	437.498
Model5	36750	438.116
Model5	37000	438.782
Model5	37250	439.44
Model5	37500	440.144
Model5	37750	440.8
Model5	38000	441.404
Model5	38250	442.07
Model5	38500	442.674
Model5	38750	443.292
Model5	39000	443.902
Model5	39250	444.496
Model5	39500	445.152
Model5	39750	445.734
Model5	40000	446.316
Model5	40250	446.872
Model5	40500	447.464
Model5	40750	448.06
Model5	41000	448.6
Model5	41250	449.124
Model5	41500	449.694
Model5	41750	450.252
Model5	42000	450.828
Model5	42250	451.33
Model5	42500	451.87
Model5	42750	452.416
Model5	43000	452.948
Model5	43250	453.522
Model5	43500	454.114
Model5	43750	454.708
Model5	44000	455.256
Model5	44250	455.828
Model5	44500	456.392
Model5	44750	456.932
Model5	45000	457.43
Model5	45250	457.964
Model5	45500	458.54
Model5	45750	459.022
Model5	46000	459.516
Model5	46250	459.996
Model5	46500	460.518
Model5	46750	461.022
Model5	47000	461.56
Model5	47250	462.028
Model5	47500	462.498
Model5	47750	462.964
Model5	48000	463.486
Model5	48250	464.044
Model5	48500	464.544
Model5	48750	465.01
Model5	49000	465.53
Model5	49250	465.982
Model5	49500	466.468
Model5	49750	466.926
Model5	50000	467.358
Model5	50250	467.864
Model5	50500	468.302
Model5	50750	468.774
Model5	51000	469.222
Model5	51250	469.678
Model5	51500	470.126
Model5	51750	470.572
Model5	52000	471.066
Model5	52250	471.526
Model5	52500	471.98
Model5	52750	472.39
Model5	53000	472.834
Model5	53250	473.266
Model5	53500	473.694
Model5	53750	474.19
Model5	54000	474.632
Model5	54250	475.07
Model5	54500	475.548
Model5	54750	475.974
Model5	55000	476.43
Model5	55250	476.824
Model5	55500	477.236
Model5	55750	477.616
Model5	56000	478.062
Model5	56250	478.466
Model5	56500	478.858
Model5	56750	479.244
Model5	57000	479.644
Model5	57250	480.088
Model5	57500	480.54
Model5	57750	480.972
Model5	58000	481.378
Model5	58250	481.778
Model5	58500	482.208
Model5	58750	482.588
Model5	59000	482.992
Model5	59250	483.382
Model5	59500	483.828
Model5	59750	484.192
Model5	60000	484.574
Model5	60250	484.976
Model5	60500	485.364
Model5	60750	485.708
NC1	0	0
NC1	250	92.656
NC1	500	132.034
NC1	750	159.612
NC1	1000	181.57
NC1	1250	199.902
NC1	1500	215.538
NC1	1750	229.7
NC1	2000	242.03
NC1	2250	253.574
NC1	2500	264.022
NC1	2750	273.504
NC1	3000	282.652
NC1	3250	291.18
NC1	3500	299.06
NC1	3750	306.566
NC1	4000	313.484
NC1	4250	320.168
NC1	4500	326.608
NC1	4750	332.802
NC1	5000	338.49
NC1	5250	344.082
NC1	5500	349.302
NC1	5750	354.264
NC1	6000	359.132
NC1	6250	363.77
NC1	6500	368.37
NC1	6750	372.708
NC1	7000	376.854
NC1	7250	380.908
NC1	7500	384.952
NC1	7750	388.858
NC1	8000	392.506
NC1	8250	396.154
NC1	8500	399.51
NC1	8750	403.072
NC1	9000	406.314
NC1	9250	409.546
NC1	9500	412.746
NC1	9750	415.796
NC1	10000	418.746
NC1	10250	421.55
NC1	10500	424.35
NC1	10750	427.19
NC1	11000	429.914
NC1	11250	432.582
NC1	11500	434.994
NC1	11750	437.444
NC1	12000	439.962
NC1	12250	442.324
NC1	12500	444.604
NC1	12750	446.928
NC1	13000	449.146
NC1	13250	451.32
NC1	13500	453.576
NC1	13750	455.652
NC1	14000	457.626
NC1	14250	459.612
NC1	14500	461.54
NC1	14750	463.484
NC1	15000	465.462
NC1	15250	467.338
NC1	15500	469.234
NC1	15750	470.978
NC1	16000	472.754
NC1	16250	474.434
NC1	16500	476.26
NC1	16750	477.982
NC1	17000	479.608
NC1	17250	481.352
NC1	17500	482.896
NC1	17750	484.42
NC1	18000	486.02
NC1	18250	487.54
NC1	18500	489.05
NC1	18750	490.56
NC1	19000	491.938
NC1	19250	493.368
NC1	19500	494.836
NC1	19750	496.364
NC1	20000	497.734
NC1	20250	499.036
NC1	20500	500.37
NC1	20750	501.746
NC1	21000	503.08
NC1	21250	504.374
NC1	21500	505.6
NC1	21750	506.814
NC1	22000	508.098
NC1	22250	509.28
NC1	22500	510.286
NC1	22750	511.496
NC1	23000	512.72
NC1	23250	513.752
NC1	23500	514.862
NC1	23750	515.998
NC1	24000	517.074
NC1	24250	518.146
NC1	24500	519.228
NC1	24750	520.24
NC1	25000	521.332
NC1	25250	522.286
NC1	25500	523.256
NC1	25750	524.264
NC1	26000	525.244
NC1	26250	526.194
NC1	26500	527.098
NC1	26750	528.04
NC1	27000	528.982
NC1	27250	529.924
NC1	27500	530.802
NC1	27750	531.674
NC1	28000	532.43
NC1	28250	533.264
NC1	28500	534.11
NC1	28750	534.92
NC1	29000	535.718
NC1	29250	536.52
NC1	29500	537.288
NC1	29750	538.096
NC1	30000	538.922
NC1	30250	539.764
NC1	30500	540.48
NC1	30750	541.266
NC1	31000	542.03
NC1	31250	542.814
NC1	31500	543.56
NC1	31750	544.338
NC1	32000	545.034
NC1	32250	545.764
NC1	32500	546.452
NC1	32750	547.178
NC1	33000	547.904
NC1	33250	548.64
NC1	33500	549.35
NC1	33750	550.07
NC1	34000	550.828
NC1	34250	551.482
NC1	34500	552.142
NC1	34750	552.746
NC1	35000	553.36
NC1	35250	553.968
NC1	35500	554.632
NC1	35750	555.226
NC1	36000	555.922
NC1	36250	556.512
NC1	36500	557.118
NC1	36750	557.682
NC1	37000	558.26
NC1	37250	558.83
NC1	37500	559.44
NC1	37750	560.004
NC1	38000	560.558
NC1	38250	561.174
NC1	38500	561.748
NC1	38750	562.316
NC1	39000	562.792
NC1	39250	563.32
NC1	39500	563.862
NC1	39750	564.45
NC1	40000	564.964
NC1	40250	565.506
NC1	40500	566.026
NC1	40750	566.548
NC1	41000	567.094
NC1	41250	567.556
NC1	41500	568.044
NC1	41750	568.572
NC1	42000	569.03
NC1	42250	569.542
NC1	42500	569.96
NC1	42750	570.464
NC1	43000	570.91
NC1	43250	571.392
NC1	43500	571.868
NC1	43750	572.326
NC1	44000	572.828
NC1	44250	573.288
NC1	44500	573.696
NC1	44750	574.118
NC1	45000	574.518
NC1	45250	574.912
NC1	45500	575.37
NC1	45750	575.742
NC1	46000	576.228
NC1	46250	576.656
NC1	46500	577.096
NC1	46750	577.498
NC1	47000	577.926
NC1	47250	578.402
NC1	47500	578.816
NC1	47750	579.198
NC1	48000	579.628
NC1	48250	580.024
NC1	48500	580.386
NC1	48750	580.792
NC1	49000	581.176
NC1	49250	581.598
NC1	49500	581.938
NC1	49750	582.312
NC1	50000	582.68
NC1	50250	583.096
NC1	50500	583.494
NC1	50750	583.884
NC1	51000	584.25
NC1	51250	584.588
NC1	51500	584.954
NC1	51750	585.282
NC1	52000	585.668
NC1	52250	586.01
NC1	52500	586.316
NC1	52750	586.632
NC1	53000	587.02
NC1	53250	587.372
NC1	53500	587.714
NC1	53750	588.03
NC1	54000	588.36
NC1	54250	588.66
NC1	54500	589.004
NC1	54750	589.314
NC1	55000	589.646
NC1	55250	589.998
NC1	55500	590.316
NC1	55750	590.588
NC1	56000	590.914
NC1	56250	591.254
NC1	56500	591.55
NC1	56750	591.842
NC1	57000	592.126
NC1	57250	592.47
NC1	57500	592.752
NC1	57750	593.058
NC1	58000	593.366
NC1	58250	593.67
NC1	58500	593.964
NC1	58750	594.312
NC1	59000	594.58
NC1	59250	594.83
NC1	59500	595.152
NC1	59750	595.492
NC1	60000	595.77
NC1	60250	596.082
NC1	60500	596.38
NC1	60750	596.712
NC2	0	0
NC2	250	92.81
NC2	500	133.77
NC2	750	162.024
NC2	1000	183.852
NC2	1250	202.314
NC2	1500	217.708
NC2	1750	231.438
NC2	2000	243.468
NC2	2250	254.07
NC2	2500	264.22
NC2	2750	273.356
NC2	3000	281.75
NC2	3250	289.632
NC2	3500	297
NC2	3750	303.842
NC2	4000	310.396
NC2	4250	316.756
NC2	4500	322.688
NC2	4750	328.216
NC2	5000	333.646
NC2	5250	338.726
NC2	5500	343.74
NC2	5750	348.492
NC2	6000	352.796
NC2	6250	357.006
NC2	6500	360.878
NC2	6750	364.952
NC2	7000	368.796
NC2	7250	372.512
NC2	7500	376.168
NC2	7750	379.484
NC2	8000	382.75
NC2	8250	385.992
NC2	8500	389.192
NC2	8750	392.252
NC2	9000	395.15
NC2	9250	398.066
NC2	9500	400.878
NC2	9750	403.538
NC2	10000	406.188
NC2	10250	408.734
NC2	10500	411.21
NC2	10750	413.656
NC2	11000	415.98
NC2	11250	418.346
NC2	11500	420.536
NC2	11750	422.774
NC2	12000	425.072
NC2	12250	427.236
NC2	12500	429.356
NC2	12750	431.444
NC2	13000	433.486
NC2	13250	435.43
NC2	13500	437.428
NC2	13750	439.332
NC2	14000	441.242
NC2	14250	443.05
NC2	14500	444.844
NC2	14750	446.61
NC2	15000	448.252
NC2	15250	450.014
NC2	15500	451.61
NC2	15750	453.168
NC2	16000	454.738
NC2	16250	456.342
NC2	16500	457.862
NC2	16750	459.36
NC2	17000	460.892
NC2	17250	462.406
NC2	17500	463.964
NC2	17750	465.42
NC2	18000	466.928
NC2	18250	468.396
NC2	18500	469.628
NC2	18750	471.026
NC2	19000	472.516
NC2	19250	473.866
NC2	19500	475.18
NC2	19750	476.534
NC2	20000	477.792
NC2	20250	479.028
NC2	20500	480.22
NC2	20750	481.48
NC2	21000	482.686
NC2	21250	483.868
NC2	21500	485.074
NC2	21750	486.288
NC2	22000	487.46
NC2	22250	488.644
NC2	22500	489.78
NC2	22750	490.912
NC2	23000	491.976
NC2	23250	493.092
NC2	23500	494.18
NC2	23750	495.248
NC2	24000	496.228
NC2	24250	497.242
NC2	24500	498.252
NC2	24750	499.246
NC2	25000	500.258
NC2	25250	501.234
NC2	25500	502.148
NC2	25750	503.134
NC2	26000	504.06
NC2	26250	504.97
NC2	26500	505.844
NC2	26750	506.806
NC2	27000	507.658
NC2	27250	508.512
NC2	27500	509.428
NC2	27750	510.33
NC2	28000	511.2
NC2	28250	512.01
NC2	28500	512.888
NC2	28750	513.71
NC2	29000	514.54
NC2	29250	515.404
NC2	29500	516.264
NC2	29750	517.074
NC2	30000	517.842
NC2	30250	518.664
NC2	30500	519.516
NC2	30750	520.274
NC2	31000	521.004
NC2	31250	521.752
NC2	31500	522.492
NC2	31750	523.21
NC2	32000	523.882
NC2	32250	524.616
NC2	32500	525.324
NC2	32750	526.03
NC2	33000	526.744
NC2	33250	527.454
NC2	33500	528.146
NC2	33750	528.828
NC2	34000	529.488
NC2	34250	530.228
NC2	34500	530.89
NC2	34750	531.588
NC2	35000	532.248
NC2	35250	532.872
NC2	35500	533.492
NC2	35750	534.156
NC2	36000	534.786
NC2	36250	535.46
NC2	36500	536.096
NC2	36750	536.71
NC2	37000	537.36
NC2	37250	538.098
NC2	37500	538.654
NC2	37750	539.242
NC2	38000	539.826
NC2	38250	540.378
NC2	38500	540.968
NC2	38750	541.51
NC2	39000	542.068
NC2	39250	542.67
NC2	39500	543.236
NC2	39750	543.744
NC2	40000	544.284
NC2	40250	544.866
NC2	40500	545.39
NC2	40750	545.9
NC2	41000	546.386
NC2	41250	546.856
NC2	41500	547.336
NC2	41750	547.774
NC2	42000	548.314
NC2	42250	548.82
NC2	42500	549.28
NC2	42750	549.832
NC2	43000	550.32
NC2	43250	550.798
NC2	43500	551.316
NC2	43750	551.802
NC2	44000	552.334
NC2	44250	552.836
NC2	44500	553.276
NC2	44750	553.702
NC2	45000	554.118
NC2	45250	554.58
NC2	45500	555.026
NC2	45750	555.506
NC2	46000	556
NC2	46250	556.486
NC2	46500	556.942
NC2	46750	557.38
NC2	47000	557.83
NC2	47250	558.274
NC2	47500	558.708
NC2	47750	559.128
NC2	48000	559.534
NC2	48250	559.98
NC2	48500	560.366
NC2	48750	560.75
NC2	49000	561.164
NC2	49250	561.594
NC2	49500	561.978
NC2	49750	562.406
NC2	50000	562.87
NC2	50250	563.246
NC2	50500	563.622
NC2	50750	564.094
NC2	51000	564.492
NC2	51250	564.836
NC2	51500	565.18
NC2	51750	565.532
NC2	52000	565.922
NC2	52250	566.308
NC2	52500	566.692
NC2	52750	567.062
NC2	53000	567.456
NC2	53250	567.854
NC2	53500	568.21
NC2	53750	568.53
NC2	54000	568.882
NC2	54250	569.268
NC2	54500	569.648
NC2	54750	570.03
NC2	55000	570.404
NC2	55250	570.728
NC2	55500	571.046
NC2	55750	571.42
NC2	56000	571.808
NC2	56250	572.118
NC2	56500	572.46
NC2	56750	572.852
NC2	57000	573.198
NC2	57250	573.526
NC2	57500	573.912
NC2	57750	574.256
NC2	58000	574.602
NC2	58250	574.962
NC2	58500	575.284
NC2	58750	575.624
NC2	59000	575.962
NC2	59250	576.322
NC2	59500	576.64
NC2	59750	576.956
NC2	60000	577.336
NC2	60250	577.644
NC2	60500	577.94
NC2	60750	578.3
NC2	61000	578.656
NC2	61250	578.984
NC2	61500	579.326
NC2	61750	579.596
NC2	62000	579.9
NC2	62250	580.18
NC2	62500	580.508
NC2	62750	580.84
NC2	63000	581.176
NC2	63250	581.458
NC2	63500	581.766
NC2	63750	582.106
NC2	64000	582.408
NC2	64250	582.672
NC2	64500	582.984
NC2	64750	583.242
NC2	65000	583.532
NC2	65250	583.808
NC2	65500	584.11
NC2	65750	584.372
NC2	66000	584.668
NC2	66250	584.944
NC2	66500	585.196
NC2	66750	585.442
NC2	67000	585.738
NC3	0	0
NC3	250	102.476
NC3	500	150.2
NC3	750	184.28
NC3	1000	211.262
NC3	1250	234.024
NC3	1500	253.424
NC3	1750	270.644
NC3	2000	286.098
NC3	2250	299.728
NC3	2500	312.278
NC3	2750	323.73
NC3	3000	334.494
NC3	3250	344.404
NC3	3500	353.818
NC3	3750	362.674
NC3	4000	370.71
NC3	4250	378.378
NC3	4500	385.458
NC3	4750	392.372
NC3	5000	398.96
NC3	5250	405.046
NC3	5500	410.852
NC3	5750	416.45
NC3	6000	421.524
NC3	6250	426.66
NC3	6500	431.358
NC3	6750	435.996
NC3	7000	440.448
NC3	7250	444.878
NC3	7500	448.904
NC3	7750	452.632
NC3	8000	456.416
NC3	8250	460.132
NC3	8500	463.702
NC3	8750	467.172
NC3	9000	470.462
NC3	9250	473.554
NC3	9500	476.698
NC3	9750	479.548
NC3	10000	482.348
NC3	10250	485.25
NC3	10500	488.082
NC3	10750	490.636
NC3	11000	493.2
NC3	11250	495.632
NC3	11500	498.064
NC3	11750	500.35
NC3	12000	502.604
NC3	12250	504.804
NC3	12500	506.892
NC3	12750	508.906
NC3	13000	510.99
NC3	13250	512.952
NC3	13500	514.986
NC3	13750	516.87
NC3	14000	518.706
NC3	14250	520.5
NC3	14500	522.2
NC3	14750	523.848
NC3	15000	525.462
NC3	15250	527.1
NC3	15500	528.75
NC3	15750	530.384
NC3	16000	531.88
NC3	16250	533.374
NC3	16500	534.796
NC3	16750	536.296
NC3	17000	537.648
NC3	17250	538.912
NC3	17500	540.278
NC3	17750	541.612
NC3	18000	542.838
NC3	18250	544.158
NC3	18500	545.434
NC3	18750	546.642
NC3	19000	547.806
NC3	19250	548.936
NC3	19500	550.06
NC3	19750	551.176
NC3	20000	552.326
NC3	20250	553.456
NC3	20500	554.484
NC3	20750	555.5
NC3	21000	556.506
NC3	21250	557.476
NC3	21500	558.5
NC3	21750	559.452
NC3	22000	560.41
NC3	22250	561.288
NC3	22500	562.17
NC3	22750	563.128
NC3	23000	563.994
NC3	23250	564.866
NC3	23500	565.708
NC3	23750	566.508
NC3	24000	567.21
NC3	24250	568.056
NC3	24500	568.952
NC3	24750	569.69
NC3	25000	570.496
NC3	25250	571.306
NC3	25500	572.09
NC3	25750	572.784
NC3	26000	573.498
NC3	26250	574.224
NC3	26500	574.9
NC3	26750	575.6
NC3	27000	576.288
NC3	27250	576.956
NC3	27500	577.634
NC3	27750	578.288
NC3	28000	578.968
NC3	28250	579.626
NC3	28500	580.238
NC3	28750	580.774
NC3	29000	581.438
NC3	29250	582.024
NC3	29500	582.6
NC3	29750	583.162
NC3	30000	583.776
NC3	30250	584.312
NC3	30500	584.936
NC3	30750	585.496
NC3	31000	586.012
NC3	31250	586.542
NC3	31500	587.054
[truncated: 3,274 more rows]
