# Supplementary material for: Regulation of Yujin Powder alcoholic extracts on ILC3s-TD IgA-colonic mucosal flora axis of DSS-induced ulcerative colitis
Source: Front Microbiol. 2022 Oct 20;13:1039884. doi: 10.3389/fmicb.2022.1039884 (PMC9633017; doi:10.3389/fmicb.2022.1039884)
Supplement: Supplementary file 1 [file Data_Sheet_1.ZIP › Data sheet 12.xlsx]

## Sheet: Sheet1
Genus	NC1	NC2	NC3	NC4	NC5	Model1	Model2	Model3	Model4	Model5	SASP1	SASP2	SASP3	SASP4	SASP5	YJP-A-H1	YJP-A-H2	YJP-A-H3	YJP-A-H4	YJP-A-H5
Lachnospiraceae	0.0837912	0.068946	0.0632888	0.0591905	0.0779645	0.138385	0.110598	0.0950327	0.0886836	0.082186	0.125857	0.0455198	0.0514141	0.0794993	0.053715	0.140848	0.0579832	0.0585405	0.0781799	0.0312481
Desulfovibrio	0.0128305	0.00804916	0.00633354	0.0074238	0.0129197	0.00347963	0.0126896	0.00313861	0.00505752	0.00117018	0.0129772	0.0311525	0.0294188	0.0177806	0.00630525	0.00752161	0.0124968	0.0135201	0.0208699	0.0250406
Alloprevotella	0.102094	0.122285	0.141899	0.105604	0.0814041	0.000858801	0.0258421	0.000607929	0.000616072	0.00160358	0.00242198	0.00791356	0.00546272	0.00208872	0.00152417	0.00106628	0.00143903	0.000472743	0.0245585	0.00233605
Ruminococcaceae	0.00093484	0.000714158	0.00138158	0.001297	0.000978333	0.000607084	0.000866235	0.000537239	0.000656308	0.000462294	0.00256926	0.00365032	0.00169693	0.000849478	0.00142306	0.00129683	0.00207018	0.00107845	0.00817972	0.00154705
Mucispirillum	0.00387057	0.00449325	0.00232851	0.00200826	0.0023739	0.0216625	0.0427039	0.0730362	0.0519507	0.0364907	0.0175857	0.0123026	0.0134713	0.0136122	0.0113912	0.00806916	0.00416561	0.00579111	0.00493104	0.0172806
Alistipes	0.0251729	0.025189	0.0230833	0.0327647	0.0279113	0.00136774	0.000393276	0.000791721	0.00249294	0.000736781	0.00165284	0.00360352	0.00840537	0.00420798	0.0100756	0.00223343	0.00593285	0.018971	0.00491171	0.00324881

## Sheet: Sheet2
	NC1	NC2	NC3	NC4	NC5	Model1	Model2	Model3	Model4	Model5	SASP1	SASP2	SASP3	SASP4	SASP5	YJP-A-H1	YJP-A-H2	YJP-A-H3	YJP-A-H4	YJP-A-H5
IgA	46.8612	53.5875	71.252	55.6529	80.6437	72.5525	79.8461	76.6264	88.5863	86.575	64.8981	63.5385	65.0932	77.3599	74.4047	65.2671	67.7622	72.2281	61.908	61.0261
Aicda	24.4978	27.5513	25.4075	25.7641	19.9719	51.8442	55.2226	55.4153	45.8963	49.0912	32.8291	45.8221	38.4008	38.6581	46.1616	25.257	27.9112	36.1531	34.2354	24.8799
IL-4	785.842	671.081	518.278	829.009	621.287	1232.79	848.552	978.952	1022.95	1065.75	593.919	706.259	773.659	569.125	1101.3	819.154	686.294	468.064	773.101	630.968
Bcl6	0.432061	0.396145	0.431646	0.396145	0.431646	1.0453	1.51172	0.940404	1.51172	0.940404	0.7027	0.458583	0.834273	0.458583	0.834273	0.515835	0.852015	0.596083	0.852015	0.596083
MHC II	0.332526	0.341906	0.346414	0.341906	0.346414	0.252315	0.245479	0.291966	0.245479	0.291966	0.317209	0.367487	0.326055	0.367487	0.326055	0.352631	0.326114	0.334368	0.326114	0.334368
