# Supplementary material for: Regulation of Yujin Powder alcoholic extracts on ILC3s-TD IgA-colonic mucosal flora axis of DSS-induced ulcerative colitis
Source: Front Microbiol. 2022 Oct 20;13:1039884. doi: 10.3389/fmicb.2022.1039884 (PMC9633017; doi:10.3389/fmicb.2022.1039884)
Supplement: Supplementary file 1 [file Data_Sheet_1.ZIP › Data sheet 2.xlsx]

## Sheet: TNF-α
Colon TNF-α (pg/mg)
NO.	NC	Model	SASP	YJP-A-H	YJP-A-M	YJP-A-L
1	401.34	689.346	612.153	550.503	577.585	610.186
2	460.604	678.041	451.02	458.147	489.116	431.985
3	423.004	629.433	468.032	565.348	570.665	457.67
4	480.198	713.037	661.994	581.341	583.443	649.824
5	451.655	714.66	647.876	461.669	481.953	657.973
Mean	443.36	684.903	568.215	523.401	540.552	561.527
SEM	13.97	15.525	45.19	26.382	22.58	48.494

## Sheet: IL-6
Colon IL-6 (pg/mg)
NO.	NC	Model	SASP	YJP-A-H	YJP-A-M	YJP-A-L
1	110.546	200.007	70.7891	121.574	131.559	118.474
2	96.9852	161.421	104.332	100.348	94.9714	96.7369
3	85.279	165.075	94.6756	115.479	116.974	107.965
4	85.9425	181.086	134.777	119.56	130.643	121.695
5	114.997	156.965	121.662	113.89	114.953	160.6
Mean	98.7501	172.911	105.247	114.17	117.82	121.094
SEM	6.131	7.902	11.049	3.72	6.649	10.802

## Sheet: IL-1β
Colon IL-1β (pg/mg)
NO.	NC	Model	SASP	YJP-A-H	YJP-A-M	YJP-A-L
1	190.209	281.6	145.441	157.185	190.543	147.754
2	161.902	221.12	208.987	160.693	167.595	201.995
3	147.99	180.594	147.581	187.934	198.994	177.874
4	176.093	233.907	250.072	161.221	175.968	260.91
5	160.997	201.719	219.507	187.191	189.875	207.63
Mean	167.438	223.788	194.318	170.845	184.595	199.233
SEM	7.224	17.036	20.654	6.861	5.63	18.693

## Sheet: IL-10
Colon IL-10 (pg/mg)
NO.	NC	Model	SASP	YJP-A-H	YJP-A-M	YJP-A-L
1	698.674	232.448	620.441	545.89	490.428	502.997
2	630.537	456.063	604.89	510.009	540.985	540.009
3	471.327	349.004	650.093	608.99	540.175	519.99
4	751.062	486.543	645.85	610.332	535.996	547.995
5	699.064	492.98	560.998	595.001	604.44	510.075
Mean	650.133	403.407	616.455	574.045	542.405	524.213
SEM	48.627	49.947	16.157	19.837	18.163	8.611
