# Supplementary material for: Regulation of Yujin Powder alcoholic extracts on ILC3s-TD IgA-colonic mucosal flora axis of DSS-induced ulcerative colitis
Source: Front Microbiol. 2022 Oct 20;13:1039884. doi: 10.3389/fmicb.2022.1039884 (PMC9633017; doi:10.3389/fmicb.2022.1039884)
Supplement: Supplementary file 1 [file Data_Sheet_1.ZIP › Data sheet 3.xlsx]

## Sheet: IL-4
MLN IL-4 (pg/mg)
NO.	NC	Model	SASP	YJP-A-H
1	785.842	1232.79	593.919	819.154
2	671.081	848.552	706.259	686.294
3	518.278	978.952	773.659	468.064
4	829.009	1022.95	569.125	773.101
5	621.287	1065.75	1101.3	630.968
Mean	685.1	1029.8	748.853	675.516
SEM	56.106	62.442	95.644	61.356

## Sheet: Aicda
MLN Aicda (pg/mg)
NO.	NC	Model	SASP	YJP-A-H
1	24.4978	51.8442	32.8291	25.257
2	27.5513	55.2226	45.8221	27.9112
3	25.4075	55.4153	38.4008	36.1531
4	25.7641	45.8963	38.6581	34.2354
5	19.9719	49.0912	46.1616	24.8799
Mean	24.6385	51.494	40.3743	29.6873
SEM	1.268	1.824	2.519	2.328

## Sheet: IgA
Colon IgA (pg/mg)
NO.	NC	Model	SASP	YJP-A-H
1	46.8612	72.5525	64.8981	65.2671
2	53.5875	79.8461	63.5385	67.7622
3	71.252	76.6264	65.0932	72.2281
4	55.6529	88.5863	77.3599	61.908
5	80.6437	86.575	74.4047	61.0261
Mean	61.5994	80.8373	69.0589	65.6383
SEM	6.215	3.002	2.837	2.04
