# Supplementary material for: Regulation of Yujin Powder alcoholic extracts on ILC3s-TD IgA-colonic mucosal flora axis of DSS-induced ulcerative colitis
Source: Front Microbiol. 2022 Oct 20;13:1039884. doi: 10.3389/fmicb.2022.1039884 (PMC9633017; doi:10.3389/fmicb.2022.1039884)
Supplement: Supplementary file 1 [file Data_Sheet_1.ZIP › Data sheet 4.xlsx]

## Sheet: MHC II
MHC II/beta Tublin
NO.	NC	Model	SASP	YJP-A-H
1	0.333841	0.252315	0.280848	0.352631
2	0.360327	0.203977	0.344908	0.334368
3	0.346414	0.336096	0.336848	0.323494
4	0.344894	0.261195	0.317209	0.320337
5	0.323506	0.27238	0.403241	0.357005
Mean	0.341796	0.265193	0.336611	0.337567
SEM	0.006	0.021	0.02	0.007

## Sheet: Bcl6
Bcl6/GAPDH
NO.	NC	Model	SASP	YJP-A-H
1	0.481966	1.75568	0.7027	0.572941
2	0.485876	0.67488	0.458583	0.448675
3	0.367382	0.976215	0.950948	0.677428
4	0.378009	1.63869	0.739795	0.960999
5	0.377835	0.718221	0.499543	0.601755
Mean	0.418213	1.15274	0.670314	0.65236
SEM	0.027	0.229	0.09	0.086
