# Supplementary material for: Regulation of Yujin Powder alcoholic extracts on ILC3s-TD IgA-colonic mucosal flora axis of DSS-induced ulcerative colitis
Source: Front Microbiol. 2022 Oct 20;13:1039884. doi: 10.3389/fmicb.2022.1039884 (PMC9633017; doi:10.3389/fmicb.2022.1039884)
Supplement: Supplementary file 1 [file Data_Sheet_1.ZIP › Data sheet 5.xlsx]

## Sheet: ILC3s
MLN ILC3s (%)
NO.	NC	Model	SASP	YJP-A-H
1	6.47	2.58	2.71	4.49
2	7.11	2.83	3.13	3.47
3	6.79	2.61	3.06	4.63
Mean	6.79	2.67333	2.96667	4.19667
SEM	0.185	0.079	0.13	0.366

## Sheet: Tfh
MLN Tfh cells (%)
NO.	NC	Model	SASP	YJP-A-H
1	0.56	0.87	0.84	0.64
2	0.49	0.95	0.86	0.76
3	0.54	0.89	0.8	0.67
Mean	0.53	0.903333	0.833333	0.69
SEM	0.021	0.024	0.018	0.036

## Sheet: B
MLN B cells (%)
NO.	NC	Model	SASP	YJP-A-H
1	8.94	12.84	11.35	9.36
2	8.47	11.65	10.16	8.89
3	7.98	15.35	11.21	9.25
Mean	8.46333	13.28	10.9067	9.16667
SEM	0.277	1.091	0.376	0.142
