# Supplementary material for: Regulation of Yujin Powder alcoholic extracts on ILC3s-TD IgA-colonic mucosal flora axis of DSS-induced ulcerative colitis
Source: Front Microbiol. 2022 Oct 20;13:1039884. doi: 10.3389/fmicb.2022.1039884 (PMC9633017; doi:10.3389/fmicb.2022.1039884)
Supplement: Supplementary file 1 [file Data_Sheet_1.ZIP › Data sheet 6.xlsx]

## Sheet: Sheet1
OTU_id	NC	Model	SASP	YJP-A-H
OTU1	1810.8	1622.2	5060.6	3188.8
OTU10	1980.2	582.8	999.2	142.4
OTU100	252.8	62.2	29	5.8
OTU101	1.6	282	4	4.4
OTU102	31.4	231	31.8	79.2
OTU1026	12.4	16.6	19.6	14.8
OTU103	25	99.2	164.2	59
OTU1030	4.4	59.8	2	82.4
OTU1032	0.2	4	0.6	15
OTU104	1437.6	8.8	11.2	3
OTU1046	9.6	218.2	46.6	69.8
OTU1049	0.6	21.6	2	2.4
OTU105	51.8	82.4	7.6	14
OTU1050	1.8	1.4	12	1
OTU1053	43.8	35.6	50.2	87.2
OTU1055	27	1.2	9.6	11.6
OTU106	19.4	143.6	26.2	61.2
OTU107	79.6	26	61	24.8
OTU1077	3.2	0.2	12	5.6
OTU108	393.2	51.8	6.2	13.8
OTU109	347.2	7	112.6	204
OTU1093	1.6	14.6	1.4	2.6
OTU1097	15.2	8.8	6.6	31.2
OTU11	406.4	1075	2302.4	590.6
OTU110	63.6	15.2	16.4	104.6
OTU1105	244	26.4	209	97
OTU1106	84.8	92.2	86.2	122.4
OTU1108	8.6	28.6	7.6	5.4
OTU111	93.4	2.6	18.4	80.6
OTU1110	101.4	39.4	59.2	31.6
OTU112	1.6	106.4	19.2	7.2
OTU113	5.4	313.6	20.8	30.2
OTU1135	2.2	1.4	2.4	3
OTU114	574.4	37	144.8	82
OTU1141	20.6	0.4	1.8	4.8
OTU115	287.2	8.2	12.4	14.8
OTU116	172	20	11.4	31.6
OTU117	318.2	42	24.8	127.4
OTU118	70.8	183.2	59.8	24.6
OTU119	71.2	6.6	47.4	5.2
OTU12	2640.2	973.8	408	65.2
OTU120	524	1.2	2	2.4
OTU121	68.4	233	70.8	79.8
OTU122	305.2	6.6	21.4	4.2
OTU123	124.4	23.2	14.8	16.8
OTU124	172.4	0	12	23.4
OTU125	29.4	5.6	58.4	71.2
OTU126	76.8	17.4	31.2	31.4
OTU127	238.6	4.2	5.6	10.4
OTU128	0.2	3.2	0.4	223.2
OTU1287	19.4	4.8	78.4	57.2
OTU129	22.4	90	97.2	17.2
OTU13	386	29.6	1162.8	1193.8
OTU130	51.8	0.2	123.6	19.4
OTU131	20.2	221	2.8	36.6
OTU132	22.2	84.2	33.8	40.8
OTU133	56	54.6	170.6	305.2
OTU134	223.4	1.6	1.2	16.2
OTU135	15	2.4	94.8	151.6
OTU136	3.2	151.4	150.6	145
OTU137	89.6	27.2	48.4	189.2
OTU138	45.4	10.8	47.6	95.8
OTU1385	2.2	0.4	20	26.6
OTU139	179.4	4.6	38.6	15
OTU14	237.4	149.2	631.2	999.2
OTU140	24.6	44.4	36.8	24.8
OTU141	43.8	63	83.2	62.8
OTU142	97.6	4	13.8	15
OTU1425	53.8	3	6.2	4.6
OTU143	13.4	101.2	31.4	48.2
OTU1435	3.4	0	19.6	4.6
OTU144	9.6	0.4	33.2	92.2
OTU145	9.8	119.4	25	14.6
OTU146	11.4	65.2	18.2	63.8
OTU147	346	51.4	10.8	32.2
OTU148	46	106.4	95.6	69.6
OTU149	8.2	22	39.8	103.8
OTU1495	3	2.6	14.6	18.6
OTU1498	2	8.8	2.2	11
OTU15	723.2	2625.2	1349.2	696.4
OTU150	50.4	106.6	45.4	73.2
OTU151	24.4	37.6	29.6	36
OTU1519	2.6	1.2	1.6	9.4
OTU152	2.4	91.4	8	49
OTU1524	172.2	359	333.2	200
OTU153	3.8	147	136.8	16.4
OTU154	5	128.2	21.8	45.4
OTU155	1.6	264.6	6.4	0.6
OTU156	33.2	18.2	36	24.8
OTU157	60.8	93.6	57.8	81
OTU158	188.6	15.4	21.6	100
OTU1587	4.8	5.8	12.4	4.2
OTU159	16.8	15.4	51.2	63.8
OTU16	416	122.8	969.6	1280
OTU160	59	35.4	4	68.8
OTU161	241.2	0.4	1.4	2.2
OTU162	1.6	2.8	9	13.8
OTU163	9.6	92.8	19.6	1.8
OTU1632	3.8	4.2	3.8	39.2
OTU1637	55.2	40.2	117.8	121.6
OTU164	19	60	45.8	35.4
OTU1645	3.2	0.6	2.6	14.2
OTU1647	69.2	6.4	8.2	11
OTU165	58.6	27.4	46.8	53
OTU1656	2.2	5.4	19	7
OTU166	203.8	23.8	3.6	13
OTU167	35	11.4	37.6	34.4
OTU168	38	4.8	51.6	70.2
OTU1687	81.4	46	230.8	94.2
OTU169	17.8	16.6	81.2	70.6
OTU17	9.6	37	19.4	3255.2
OTU170	136.8	45.6	64.2	78.6
OTU171	0.2	0.6	0.8	121.8
OTU172	20.4	3.8	64.6	30.4
OTU173	2	28.4	31.2	55.6
OTU174	322	1.4	0.8	2.4
OTU175	129.2	38.8	76.6	51
OTU176	29.2	141.4	36.8	38
OTU177	121.6	10.4	68.2	22.8
OTU178	31.2	61.2	5	3.2
OTU179	27.2	24.6	25.6	7
OTU18	149.4	999.8	152.2	472.2
OTU180	32.4	0.6	17.4	9.4
OTU181	2.4	6.6	3	10.6
OTU182	30	61.4	45.2	64.4
OTU183	8.8	22.6	19	68.6
OTU184	4.8	8	17.8	119.4
OTU185	25.6	1.4	0.2	1
OTU186	24.2	20	24.8	22
OTU187	51.6	27	33.8	40.8
OTU188	17.6	45.2	0.4	47.6
OTU189	77.2	5.6	4.4	36.2
OTU19	1531	526.4	470.8	548.6
OTU1902	8	7.6	2.4	6.6
OTU1908	10.2	12	50.4	97.8
OTU191	8.4	8.2	13.8	30.8
OTU192	34	0.2	31.4	12.4
OTU193	6.6	2	38.4	25.2
OTU1939	5.2	2.4	5	5
OTU194	18.2	22.6	9.8	21.2
OTU195	36.4	8.8	11.8	18
OTU196	9.4	85	27	18
OTU197	44.8	99.8	46.4	71.6
OTU198	43.8	1.4	48.2	12.2
OTU199	3.6	28.4	14.2	87.4
OTU2	297.6	4662	961.2	2505
OTU20	449.6	1634.8	745.8	843.6
OTU200	77.2	19.4	29.8	39.6
OTU201	21.6	49.6	27.4	29
OTU202	6	3.2	22.4	5.2
OTU203	1.4	81.2	15.8	19
OTU204	17.6	90.8	24.8	14.2
OTU205	0.6	4.4	4.6	81.4
OTU206	29.6	5.2	21.4	34.6
OTU207	3.2	9.2	9.2	113.8
OTU208	24.4	0.4	37.6	9.6
OTU2083	2.6	9.6	3	2.4
OTU209	4.6	29.2	29.4	43.2
OTU21	659	209	1063.8	997.8
OTU210	4.4	15.2	17	77.4
OTU211	20.6	0.4	32	20.8
OTU212	8.2	19	24.2	10.4
OTU213	4.8	11	27	72.2
OTU214	22.8	77	29	58
OTU215	37.2	275.6	65.6	54.6
OTU216	17.2	4.6	98.8	3.6
OTU217	28.2	6.2	20.6	30
OTU218	0.4	61	16.8	3
OTU219	24.6	0.6	3	40.4
OTU2194	1.8	12.2	6.4	3.2
OTU22	640.4	538.6	981.8	1589.8
OTU220	32.6	0.8	22.2	20.4
OTU2200	21	26.6	52.4	61.8
OTU2205	58.4	21	48.4	40.2
OTU2209	0.4	2	2.4	7.2
OTU221	11.4	8.4	55	25
OTU222	68.2	4.2	18.2	15.4
OTU223	5.8	7.2	31.2	28.8
OTU224	5.6	0.2	60.2	70
OTU225	15.8	47	99.6	40.2
OTU226	21.8	293.6	41.4	53.6
OTU227	9.8	30.6	11.2	6.8
OTU2272	4.6	1.2	8.2	15.4
OTU228	16.4	16	4.2	3.2
OTU229	88.6	0.4	2.6	1.2
OTU2290	15.2	16	25.8	18.8
OTU23	270.6	694.8	707.2	914.6
OTU230	58.2	0.6	3	1
OTU231	61.8	1	0.4	1
OTU232	14.8	48.2	71	35
OTU233	10.2	11.2	45	9.4
OTU234	49.8	0.6	0	0.4
OTU235	38.8	19.2	30.6	47.8
OTU236	8.6	2.6	12.4	25.4
OTU2363	18	2.2	16.2	1
OTU237	156	0.4	2.2	0.6
OTU2372	11	8.2	29.8	11.8
OTU238	4.6	28.8	5.4	4.6
OTU239	99.2	7.4	0	34.4
OTU24	189	60.8	706.6	1303.4
OTU241	14.4	1.2	7.6	8.8
OTU242	18.4	33.4	114.6	48.6
OTU243	60	10.2	4.6	25.6
OTU244	15.6	0	21.2	34.4
OTU245	24.4	5.8	23.8	27.8
OTU247	1.6	13.2	4	14
OTU248	21.6	5.6	14.8	3.2
OTU249	77.8	25.8	56	133.8
OTU25	768.4	570.8	269.2	98.4
OTU250	6.4	1	6.6	23.6
OTU251	9.2	19	15.8	11.2
OTU252	5	40.8	1.8	15.2
OTU253	9.6	72.4	8.6	23.4
OTU254	7.4	6	33.2	11
OTU255	0.8	28.8	4.8	7.4
OTU256	42.6	0.4	0.8	4.2
OTU257	67.8	363	75.6	54.8
OTU258	9	0.2	35.8	0.2
OTU259	14.4	0.4	18.4	2.8
OTU26	322.8	476	1582	56.8
OTU260	1.6	5.2	33.4	8.8
OTU2603	7.2	10.2	24.6	46.6
OTU2604	4.2	4.4	10	16.6
OTU261	4.8	0.4	32.2	8
OTU2611	70	12.6	50	35.8
OTU2612	1.6	3.2	4.4	8.2
OTU2613	2.8	2.8	4	7.8
OTU2615	34	28.2	62	30
OTU2617	28	178.2	87.2	70.8
OTU262	15.4	40.4	49.2	52.8
OTU263	22.2	26.2	68.8	21.6
OTU264	22.2	2.8	2.8	2.4
OTU265	11.8	3.8	24.8	13.6
OTU266	3.6	39.2	31.6	4.4
OTU267	4.8	19.4	17.2	55.2
OTU2676	2.6	7.4	5	15.6
OTU268	7.2	0.8	9.4	17.8
OTU269	3.8	30.4	5.4	4.2
OTU27	1338	301.6	571.8	169.4
OTU270	13	0	10.4	0
OTU272	21	2.2	13.6	34.6
OTU2723	81	15.6	7.6	6
OTU273	8	50.6	30.2	14.8
OTU274	24.8	43.6	22.6	164.8
OTU275	5.8	1.4	16.2	5.2
OTU2755	4.6	7.8	4.8	1.8
OTU276	4.6	23.8	2.8	6.8
OTU277	30.4	6.2	2.4	26
OTU278	4	3	24	7.8
OTU279	4.4	3.2	16.2	6.8
OTU28	79.4	748.4	524.8	369.8
OTU280	4.6	4.6	3.4	6.8
OTU281	9.4	1.8	13.4	7.6
OTU282	3.6	25	8	24.6
OTU283	20.8	0.4	11.8	0.8
OTU284	9.6	28.2	31	12.2
OTU2841	14.2	5	22.2	11.8
OTU285	3.4	19	6.6	18.4
OTU286	103.8	1.8	4.8	12.8
OTU287	12.6	10.4	4.2	2.4
OTU289	13.2	1.4	5.4	12.4
OTU29	2278	21	16.8	22.2
OTU290	4.8	2.2	30.6	4.8
OTU291	30.4	5.2	4.6	0.2
OTU292	3.6	9.6	9.6	5.4
OTU293	56.4	0.4	0.8	3.4
OTU294	17.8	11.6	42.8	23.8
OTU295	10.4	4.4	93.8	11.4
OTU296	21	2.4	9.4	11.2
OTU297	1.6	67.8	2.6	4.6
OTU298	2	3.2	16.6	6.2
OTU299	9.2	14	37.4	16.2
OTU3	55.4	4121.6	414.2	1374.6
OTU30	1667.8	538	71.2	92
OTU300	5.8	0.4	0.4	1
OTU301	44.4	34.2	0.6	5.2
OTU303	33.2	57	71.6	85.8
OTU304	52.6	2.4	5.2	9.4
OTU305	2.2	0.8	0.2	3.4
OTU306	8.6	8.4	27.2	10.4
OTU307	6.2	14.4	4	15.6
OTU308	25.8	0.2	1	3
OTU309	4.4	1.4	1.2	0.8
OTU31	5.6	1539.6	26.6	16.4
OTU310	16.8	13.6	16	10.4
OTU311	9.4	2.6	3.6	13.2
OTU312	3	0.8	1.4	40.4
OTU313	9.8	4.6	10	14
OTU314	4.6	1.6	7.8	9.6
OTU316	19.2	0.6	0.4	1.4
OTU317	4.6	0.4	11.8	8
OTU319	1.2	17.2	5.6	3.6
OTU32	42.8	201.8	658.4	332.4
OTU320	29	2	3.6	1.8
OTU321	38.4	2.2	3.8	9
OTU322	5.4	8.4	22.6	6.4
OTU323	6.6	49.4	12.8	11.6
OTU3234	7.2	1.4	9	6.4
OTU324	8.8	14.6	27.4	25
OTU325	59	0.8	8.4	0.8
OTU3254	5.2	6	4.4	36.6
OTU326	2.8	0.8	5.6	33.8
OTU3263	11.4	24.8	71.2	15.2
OTU3267	10	8.6	14.8	28.4
OTU327	0.8	20.2	5.4	2.4
OTU3279	2.8	0.2	10	4.4
OTU328	3.6	19.8	38	8.2
OTU329	34	0.4	0.8	4.4
OTU3298	2.2	2	14.4	2.8
OTU33	10.8	1809.8	46.4	871.8
OTU331	7.6	4.4	1.2	4.6
OTU3311	2.2	5	8.4	5.4
OTU332	2.4	0.4	8.4	49.2
OTU333	7.8	1.2	5.6	6.8
OTU334	8.8	15	12.8	11.6
OTU335	2.2	0.6	13	2.4
OTU3357	6.2	128.6	9.2	7.8
OTU336	2.6	8.2	7	8.4
OTU3361	0.4	15.6	3	8
OTU337	0.2	0.2	2.2	27
OTU338	10.4	15	10	11
OTU3388	3.8	10	18.2	2.4
OTU3393	14.4	83.6	22.8	11.2
OTU34	505	228	742.4	234
OTU340	13.2	2.2	5.6	22.4
OTU341	0.8	14.4	1.2	2.2
OTU342	8.2	10.6	4.2	4
OTU3424	675.2	3.4	9.2	6.4
OTU343	1.2	4.2	1	41
OTU3439	31.6	47.2	27.6	61.8
OTU344	3	0.8	32.4	3.8
OTU345	3.6	5.2	7.2	3
OTU346	24.4	0.2	0.2	0
OTU347	2.2	18.2	22.2	1.4
OTU348	3.8	0.4	21.6	1.8
OTU349	8	17.6	14.6	5.2
OTU35	236.8	274.6	507.2	232.4
OTU350	4.2	0.2	10.4	7.6
OTU351	0.6	20.8	4.4	1.6
OTU352	25.4	8.6	12.8	55
OTU353	2.4	10.6	7	1
OTU355	17.4	1.6	16.8	7.6
OTU356	0.6	8.4	8.8	12.4
OTU3568	4.4	6	11.2	1
OTU357	19.8	4	4	5.6
OTU3573	6.4	16.4	13	7.8
OTU3585	9.4	16	13.6	9.2
OTU359	37.4	17.8	3.4	3
OTU3599	1.2	4.6	14.4	1.2
OTU36	771.4	2196.4	630.6	238.6
OTU360	3.4	13.2	4.8	1.2
OTU3605	9.2	14	10.4	8
OTU361	15.6	14.6	5.4	8.4
OTU363	1.8	4.2	8	8.4
OTU364	8.6	15	50.4	23.2
OTU365	7.8	3	5.4	9.8
OTU3659	12.6	10	21	18.8
OTU367	10.8	8.8	28.6	4
OTU368	13.2	27	28.2	15.8
OTU3689	45.4	3.8	44.8	22.8
OTU369	3	4.8	23.6	3
OTU37	1192.8	51.8	36.6	31.2
OTU370	3.8	29.6	9.6	2.8
OTU371	7.8	1.6	2.4	10.8
OTU3711	17	0.2	0.4	2.2
OTU372	3.2	3	3.8	5.8
OTU374	47	5.8	20	11.2
OTU375	30.4	24.2	53.8	30
OTU376	2.6	3.2	2.6	3.8
OTU377	9.6	4	14.2	11.2
OTU378	7	3.4	15.2	6.6
OTU38	98.4	3.6	134.4	487.6
OTU380	8.6	17.6	13.2	15.2
OTU381	1.8	9.6	1.6	11.4
OTU383	23	0	0	1.8
OTU385	3.2	14.8	1.2	2.4
OTU386	31	1.8	8.4	2.8
OTU387	4	10	9.6	11.4
OTU3876	3	1.8	8.2	4.8
OTU388	3.4	4	6.8	9.2
OTU389	5.4	8.8	2.8	0.4
OTU39	309.2	295.2	277.6	107
OTU390	7.2	0	5.4	5.6
OTU391	1	13.4	1.6	2.2
OTU392	1.8	4.2	12	0.6
OTU394	1.8	6.2	4	12.4
OTU395	8.8	15.8	14	32.4
OTU397	6	1.6	3.4	4
OTU398	4.2	8.6	18	4.8
OTU4	6342.2	350.8	211.6	388.4
OTU40	539.4	345.6	760.4	506.4
OTU400	0.4	10.4	0	0.6
OTU402	56.4	6.2	4.8	8.6
OTU403	1.2	8.2	6	4.2
OTU405	2.4	24	5.8	11.4
OTU406	3	1.4	1.4	32
OTU407	4.6	5.6	20.2	2.6
OTU408	0.2	0.8	0.6	29.2
OTU409	4.2	3.4	8.8	1.4
OTU41	97.2	277.8	582.2	424.6
OTU410	1.6	6	10	1
OTU411	7	2.2	30.4	9.6
OTU412	2	16.2	1.8	2.2
OTU413	410.2	50.2	862.6	1130.2
OTU414	6.8	0.2	2.6	8.2
OTU416	78	18.4	300.2	29
OTU4184	4.6	56	7.6	20
OTU419	576.6	866	768.4	319
OTU42	47.8	580.4	84.4	57
OTU420	1	13.4	0.6	4.6
OTU422	2.6	12.6	6.4	3.8
OTU424	2.2	7	4.4	9.6
OTU425	1	0.4	11.6	14.2
OTU426	6.4	24	4	12.2
OTU427	8.4	71.6	19.2	40.6
OTU428	7	0.8	3	5
OTU429	14	23.6	60.6	34.6
OTU43	832.4	281.8	511.2	276.2
OTU431	5.4	8.8	6.6	9.8
OTU432	4.6	35	3.8	6.8
OTU433	4.2	10.8	22.8	8.4
OTU434	3.4	0.6	8	9.8
OTU435	0.2	0.4	0.8	25.4
OTU436	5.6	10.4	0.2	24
OTU437	10	17.8	19.4	10.6
OTU44	1122	34.2	21.6	51.8
OTU440	9.8	13.4	4	3
OTU441	8	12.4	3.4	14
OTU443	2.4	16	7.8	3
OTU444	10.2	33.2	15.4	16.8
OTU445	20	0.4	2	0.6
OTU448	0.8	0.6	0.2	22.8
OTU45	229.6	240.2	618.8	477.6
OTU450	11.8	0.2	1	0.8
OTU451	6	7.4	11.4	19.2
OTU4511	12	10.4	13.4	9.6
OTU4536	12	35.8	27.2	40.8
OTU454	0.6	0.4	1	26.6
OTU4547	10.6	10.4	13.8	4.8
OTU4549	30.4	226	74.8	55
OTU455	1.4	1.8	3.4	24.6
OTU4561	15.8	39.8	35.6	36.4
OTU4584	11	5.4	16.8	18.8
OTU459	16.4	3	3.8	1.2
OTU4595	3.2	2.6	7.6	3.8
OTU46	253.4	168.2	82.8	312.6
OTU4603	27	13.4	13.6	12.8
OTU461	1.8	8.6	30.4	4.2
OTU4628	23.2	1.2	60.4	17.8
OTU463	9.2	11.6	11.8	4.2
OTU4647	5.6	1.4	6	8
OTU4658	2.6	0.6	5.6	2.8
OTU4666	4.6	9.2	29.2	40.4
OTU4667	8.2	28.8	23.2	18
OTU47	1578.2	50.2	302.4	84
OTU470	4.4	4.2	5.8	1.6
OTU471	18.4	1	3.6	3.8
OTU4712	0.2	0	1.6	18.2
OTU4719	10.2	31	36	509.8
OTU472	7	5.4	17.8	9.6
OTU4726	1	14.8	2	3.8
OTU473	1	2.4	0.6	19.4
OTU476	19.4	0.4	0.2	1.4
OTU4763	25.8	8.6	27.4	15.4
OTU4772	13.2	27	20.2	18.8
OTU4781	26.8	11.6	10.4	57
OTU48	13	8.8	1033.8	1.2
OTU481	1.2	5	6.6	32.8
OTU4825	13.2	51.2	21.4	36.4
OTU484	107.2	68	51	290.4
OTU488	4.8	2.4	0.2	43.4
OTU4882	3	11.4	2.6	1.6
OTU49	112.6	38	262.8	325.6
OTU490	2.2	0	15.4	6.4
OTU491	15.8	1	2	1.4
OTU4932	3.4	11.8	0.2	3.2
OTU4934	5.2	115.4	17	20.6
OTU499	109.6	274	654	167
OTU5	1197.8	1960	2264.4	956.6
OTU50	37.6	34.4	44	578.6
OTU500	0.2	2	0.2	21.2
OTU5037	41.6	0	1	2
OTU505	8.6	3.2	2	8
OTU5057	41.2	17.4	21.2	12.4
OTU506	19.2	0.4	0.2	0.2
OTU5076	1.8	2.2	1.8	11
OTU508	6.8	5.6	7	9.8
OTU5080	21.2	1.8	8.2	9.8
OTU509	5.8	6.8	13.2	4.2
OTU51	292.2	380.6	649.2	852.8
OTU510	2.4	11.6	30.2	10.6
OTU511	1.4	0.2	10	9.8
OTU5116	31.4	7.2	5.4	11.6
OTU513	1.2	8	0.6	21.4
OTU5139	5.4	0.6	4.4	3
OTU515	3	0.6	17.6	3.6
OTU5182	25.2	0.2	2.2	0.6
OTU5185	36.2	5.6	77.8	1.8
OTU52	152.6	78.8	336.8	193
OTU5218	42.2	0.4	1	0.8
OTU522	6.4	39	9.2	27.2
OTU523	2.6	6.2	12.2	3.6
OTU5245	77.2	23.4	4.6	12.6
OTU5256	3	2.8	12	8.2
OTU5257	35.8	4.2	2	0.8
OTU526	0.8	15.4	1	10.4
OTU528	2	2	16.2	29.2
OTU529	2.6	24.4	10	11.2
OTU53	236.6	158.4	310.6	371.2
OTU536	44.8	49.4	120.4	96.4
OTU5374	4.2	18.6	5.8	5
OTU538	1	11.6	2.2	3.6
OTU5383	42.2	0.4	14	5.6
OTU5388	2.4	8.8	11	6.4
OTU5397	1	0.4	3.2	0
OTU5398	3	0	8	3.6
OTU54	113.8	226	83.8	40.4
OTU540	3.2	3.6	5	6.2
OTU5422	30.4	3.8	1.2	5.2
OTU544	20.8	13.4	41.8	197
OTU5447	16.4	19.4	4.8	9.4
OTU546	4	9.8	11.8	1.4
OTU548	13.8	5.2	3.6	3
OTU5494	4.2	3.2	9.6	8.8
OTU5496	2.8	3	15.8	2.6
OTU55	76.6	1643.4	129.8	252.6
OTU550	1.2	21.2	2.8	6
OTU551	2.2	6.6	17.4	13.2
OTU5518	33.8	4.6	46.8	24.6
OTU552	29.2	0	0.4	4.6
OTU5520	6.8	1.2	25.6	16.8
OTU5521	11	0.6	38.8	9.6
OTU557	2.2	0.8	0.2	16.8
OTU559	4	5.4	16.6	5.6
OTU56	31.4	372	137.2	378.2
OTU563	35	1.4	10	90
OTU566	4.4	11	3.4	6.8
OTU567	6.4	3.2	4.8	7.2
OTU57	50	14	27.4	577
OTU570	3.8	1.4	13.2	2.2
OTU571	17.2	2.2	0.8	3.2
OTU573	2.2	6.2	10.2	2.8
OTU578	4.6	6.8	7.2	6.4
OTU58	371.6	104.6	352.2	455
OTU581	8	0.8	11.2	3.2
OTU589	3.8	3.8	23.8	4
OTU59	99.2	135.2	1058.4	72.4
OTU591	7.4	3.6	11.2	13
OTU595	4.4	1.4	12	8.4
OTU596	1.4	4.8	1.8	12.4
OTU597	187.2	48.8	14.2	206.4
OTU6	831.8	2778.4	1544	1602.6
OTU60	28.2	364.2	78.8	64.6
OTU601	0.4	9.8	4.6	5.8
OTU604	1.2	7.2	9	4.8
OTU607	5.2	10.4	17.4	11.6
OTU608	314.8	1541	944.6	323.8
OTU609	1.6	6.2	6.2	5.8
OTU61	16.8	50	120.6	336.4
OTU610	2.2	1.8	20.8	39.6
OTU612	0.4	0.2	11.6	4.8
OTU613	10	38.4	5.4	7.2
OTU615	12	9.8	17.8	15
OTU618	4.4	10.8	8.2	3.8
OTU62	189.2	117.2	373	153.4
OTU621	1	8.2	0.4	9.8
OTU622	1.2	12	8.4	2.4
OTU627	4	51	10	11.6
OTU628	5.2	25	7.8	13.6
OTU63	667	417.4	59.2	25.4
OTU630	1.2	7	2.6	5.2
OTU636	15.6	13.6	10.6	12
OTU64	26.2	508	68.2	10.6
OTU640	2.8	6.2	7	5.4
OTU641	1.4	6.8	3.6	9.2
OTU65	923.4	183.4	203.4	276.4
OTU652	2	2	11.4	6.6
OTU66	54.2	427.6	347.8	18.8
OTU660	2	10.8	2	1.6
OTU661	184.4	78.4	366.2	128
OTU662	4.4	6.8	9	4
OTU668	2.4	8	6.2	6.8
OTU67	96.6	47.2	36.4	249
OTU672	12.6	0.2	11.4	20.6
OTU677	21.6	57.8	28.6	34.6
OTU678	2.6	2.8	7.2	8.4
OTU68	374.8	14.6	14.2	12.6
OTU682	313.8	729.8	518.2	269.8
OTU687	1.6	2.8	4.4	1.8
OTU69	45.4	44	188	189
OTU692	1.4	6.4	17.6	1
OTU7	710.6	770	1658.4	2175.4
OTU70	1088.8	5.4	11.2	7.4
OTU700	16.2	20.2	19.2	18.8
OTU701	6.2	6.2	20.6	1.4
OTU706	2.2	6.4	14.8	6.2
OTU709	2.2	0.4	11.6	0.8
OTU71	337.2	88.8	1.6	8
OTU712	2	40.4	5.4	13.4
OTU72	288.8	88.4	8.2	166.8
OTU721	4	13.4	10.2	16.8
OTU73	467	36.4	68.8	69
OTU736	209.2	237.2	183.2	101.4
OTU738	2.2	9.4	3.2	6.8
OTU739	104.2	72	224.6	522
OTU74	87.4	250.8	289.6	167.8
OTU75	282.2	2.6	75.8	107.4
OTU752	38	62.8	322.8	29.8
OTU756	6	3.2	17.2	6.2
OTU76	526	10.2	11.6	12.6
OTU761	41.2	91.2	32	97.2
OTU762	6.8	0.8	17.2	3.2
OTU766	1.2	9.6	4.2	3
OTU77	133.8	73.6	135.2	201.4
OTU78	208.2	112.8	332.8	327.2
OTU781	0.4	13.8	36.8	6
OTU787	6.6	7.2	1.8	11.4
OTU789	23.8	35.4	88.8	29.4
OTU79	502	12.6	17.8	7.4
OTU795	0.4	6.2	13.2	2.2
OTU797	17.4	0.8	0.4	1
OTU8	189.2	4231.2	1202.4	668.6
OTU80	130.6	229.8	367	251.4
OTU800	6.4	1	7.6	4
OTU802	5.6	7.2	19.4	13.2
OTU806	15	501	117.4	112
OTU81	335.6	4.8	10.6	2.8
OTU810	87.2	57.6	347.4	13.2
OTU812	319	80.4	525.8	383.2
OTU818	4.2	14.8	17.8	8.8
OTU82	96.4	79.8	163.2	39.2
OTU83	120.6	251.4	290.6	63
OTU830	1.8	9.4	2.2	7.8
OTU84	12.6	23.2	1.2	3.4
OTU841	3.8	4	4	18.8
OTU843	1.6	5.4	2	10.6
OTU845	1.8	5.8	6.8	2.4
OTU849	3	40	9.4	5.2
OTU85	28	77.8	79.6	103.4
OTU850	1	4.2	8.4	3.6
OTU853	55.8	8	234.6	78.4
OTU86	140.8	109	314	441.2
OTU87	17.4	41.8	157	553.2
OTU873	13.4	2.4	5.2	5.8
OTU879	51.8	10.8	33.4	57.6
OTU88	32	20.6	123	63.4
OTU885	7	343.2	1.8	289.4
OTU89	3.6	1.2	4.4	417.4
OTU892	116.8	74.6	159.6	374
OTU893	171.6	6.2	4.6	366.8
OTU9	569.4	78.8	2031.8	261.4
OTU90	303.4	3.6	110	3
OTU91	43.6	64.8	125.2	75.6
OTU92	63.8	2.2	55.2	150.4
OTU93	178.4	210	143.6	62
OTU94	144.6	169.2	237.8	142
OTU95	567.8	8.2	3.6	18.8
OTU951	0.6	8.8	1.6	6.8
OTU96	44.6	55	85.2	155.4
OTU97	109.4	0.4	21.2	87.6
OTU98	3.4	284	7	23.8
OTU989	1.6	5.8	5.2	4
OTU99	7	280.2	18.6	10.2
OTU991	73.4	9.4	24.2	40.6
