# Supplementary material for: Regulation of Yujin Powder alcoholic extracts on ILC3s-TD IgA-colonic mucosal flora axis of DSS-induced ulcerative colitis
Source: Front Microbiol. 2022 Oct 20;13:1039884. doi: 10.3389/fmicb.2022.1039884 (PMC9633017; doi:10.3389/fmicb.2022.1039884)
Supplement: Supplementary file 1 [file Data_Sheet_1.ZIP › Data sheet 7.xlsx]

## Sheet: ACE index
ACE index
NO.	NC	Model	SASP	YJP-A-H
1	635.85	606.086	581.541	591.733
2	632.223	545.407	601.296	656.04
3	642.646	555.546	627.454	574.866
4	641.716	543.951	582.321	601.712
5	636.952	565.197	619.445	594.867
Mean	637.877	563.237	602.411	603.844
SEM	1.929	13.377	9.375	13.777

## Sheet: Chao1 index
Chao1 index
NO.	NC	Model	SASP	YJP-A-H
1	646.286	601	597.455	602.037
2	637.942	535.442	608.8	667
3	646	562.167	634.85	581.323
4	648.365	577.786	592.773	619.098
5	642.894	565.222	624.053	597.396
Mean	644.297	568.323	611.586	613.371
SEM	1.813	10.691	7.931	14.696

## Sheet: Shannon index
Shannon index
NO.	NC	Model	SASP	YJP-A-H
1	6.941	5.4198	6.529	6.529
2	6.5941	5.9689	6.4303	7.0174
3	6.0391	6.3676	6.7827	6.4795
4	6.3223	5.5945	6.7901	6.4162
5	6.4927	6.2495	6.6018	6.3135
Mean	6.47784	5.92006	6.62678	6.55112
SEM	0.149	0.183	0.071	0.122

## Sheet: Simpson index
Simpson index
NO.	NC	Model	SASP	YJP-A-H
1	0.9744	0.9392	0.9826	0.9718
2	0.9689	0.9543	0.9774	0.9766
3	0.9757	0.9738	0.9597	0.9711
4	0.982	0.9491	0.974	0.9735
5	0.9744	0.9765	0.9708	0.9723
Mean	0.97508	0.95858	0.9729	0.97306
SEM	0.002	0.007	0.004	0.001
