# Supplementary material for: Regulation of Yujin Powder alcoholic extracts on ILC3s-TD IgA-colonic mucosal flora axis of DSS-induced ulcerative colitis
Source: Front Microbiol. 2022 Oct 20;13:1039884. doi: 10.3389/fmicb.2022.1039884 (PMC9633017; doi:10.3389/fmicb.2022.1039884)
Supplement: Supplementary file 1 [file Data_Sheet_1.ZIP › Data sheet 8.xlsx]

## Sheet: at phylum levels
	Firmicutes	Bacteroidetes	Proteobacteria	Epsilonbacteraeota	Deferribacteres	Actinobacteria
NC1	0.549802	0.54042	0.0422646	0.00318174	0.00387057	0.0071015
NC2	0.505564	0.415714	0.0504969	0.0108165	0.00449325	0.00551985
NC3	0.350751	0.382196	0.037225	0.0155699	0.00232851	0.00925193
NC4	0.386123	0.535356	0.0509101	0.00284503	0.00200826	0.00532746
NC5	0.505424	0.438782	0.0509595	0.00320836	0.0023739	0.00853164
Model1	0.461843	0.431533	0.0407731	0.0373134	0.0216625	0.0119788
Model2	0.55385	0.399232	0.195269	0.0258688	0.0364907	0.00769074
Model3	0.37987	0.17743	0.106345	0.0126175	0.0730362	0.0281202
Model4	0.501485	0.217072	0.0843303	0.00985716	0.0519507	0.0238406
Model5	0.371237	0.264216	0.133256	0.0646333	0.0427039	0.0239526
SASP1	0.566776	0.159163	0.132309	0.020996	0.0123026	0.0081073
SASP2	0.681401	0.151133	0.107526	0.0288674	0.00389991	0.00686385
SASP3	0.551995	0.239549	0.151235	0.0144686	0.0134713	0.00656445
SASP4	0.702222	0.146878	0.110745	0.0143369	0.0136122	0.0108489
SASP5	0.540631	0.239712	0.19134	0.00719182	0.0113912	0.00636943
YJP-A-H1	0.534078	0.14245	0.0930836	0.012897	0.00806916	0.0166571
YJP-A-H2	0.531229	0.152386	0.139914	0.0298157	0.00416561	0.00549931
YJP-A-H3	0.594412	0.144973	0.126102	0.0747968	0.0215463	0.0118319
YJP-A-H4	0.759748	0.0878533	0.0899457	0.00559818	0.00493104	0.00377079
YJP-A-H5	0.570167	0.153328	0.0983397	0.0153494	0.00579111	0.00612633

## Sheet: at genus levels
	Lachnospiraceae	Desulfovibrio	Alloprevotella	Ruminococcaceae	Mucispirillum	Alistipes
NC1	0.0837912	0.0128305	0.102094	0.00093484	0.00387057	0.0251729
NC2	0.068946	0.00804916	0.122285	0.000714158	0.00449325	0.025189
NC3	0.0632888	0.00633354	0.141899	0.00138158	0.00232851	0.0230833
NC4	0.0591905	0.0074238	0.105604	0.001297	0.00200826	0.0327647
NC5	0.0779645	0.0129197	0.0814041	0.000978333	0.0023739	0.0279113
Model1	0.138385	0.00347963	0.000858801	0.000607084	0.0216625	0.00136774
Model2	0.110598	0.0126896	0.0258421	0.000866235	0.0427039	0.000393276
Model3	0.0950327	0.00313861	0.000607929	0.000537239	0.0730362	0.000791721
Model4	0.0886836	0.00505752	0.000616072	0.000656308	0.0519507	0.00249294
Model5	0.082186	0.00117018	0.00160358	0.000462294	0.0364907	0.000736781
SASP1	0.125857	0.0129772	0.00242198	0.00256926	0.0175857	0.00165284
SASP2	0.0455198	0.0311525	0.00791356	0.00365032	0.0123026	0.00360352
SASP3	0.0514141	0.0294188	0.00546272	0.00169693	0.0134713	0.00840537
SASP4	0.0794993	0.0177806	0.00208872	0.000849478	0.0136122	0.00420798
SASP5	0.053715	0.00630525	0.00152417	0.00142306	0.0113912	0.0100756
YJP-A-H1	0.140848	0.00752161	0.00106628	0.00129683	0.00806916	0.00223343
YJP-A-H2	0.0579832	0.0124968	0.00143903	0.00207018	0.00416561	0.00593285
YJP-A-H3	0.0585405	0.0135201	0.000472743	0.00107845	0.00579111	0.018971
YJP-A-H4	0.0781799	0.0208699	0.0245585	0.00817972	0.00493104	0.00491171
YJP-A-H5	0.0312481	0.0250406	0.00233605	0.00154705	0.0172806	0.00324881
