# Supplementary material for: Regulation of Yujin Powder alcoholic extracts on ILC3s-TD IgA-colonic mucosal flora axis of DSS-induced ulcerative colitis
Source: Front Microbiol. 2022 Oct 20;13:1039884. doi: 10.3389/fmicb.2022.1039884 (PMC9633017; doi:10.3389/fmicb.2022.1039884)
Supplement: Supplementary file 1 [file Data_Sheet_1.ZIP › Data sheet 9.xlsx]

## Sheet: Firmicutes
The relative abundance of firmicutes (%)
NO.	NC	Model	SASP	YJP-A-H
1	0.549802	0.461843	0.566776	0.534078
2	0.505564	0.55385	0.681401	0.531229
3	0.350751	0.37987	0.551995	0.594412
4	0.386123	0.501485	0.702222	0.759748
5	0.505424	0.371237	0.540631	0.570167
Mean	0.459533	0.453657	0.608605	0.597927
SEM	0.039	0.035	0.034	0.042

## Sheet: Bacteroidetes
The relative abundance of Bacteroidetes (%)
NO.	NC	Model	SASP	YJP-A-H
1	0.54042	0.431533	0.159163	0.14245
2	0.415714	0.399232	0.151133	0.152386
3	0.382196	0.17743	0.239549	0.144973
4	0.535356	0.217072	0.146878	0.0878533
5	0.438782	0.264216	0.239712	0.153328
Mean	0.462494	0.297897	0.187287	0.136198
SEM	0.032	0.05	0.021	0.012

## Sheet: Proteobacteria
The relative abundance of Proteobacteria (%)
NO.	NC	Model	SASP	YJP-A-H
1	0.0422646	0.0407731	0.132309	0.0930836
2	0.0504969	0.195269	0.107526	0.139914
3	0.037225	0.106345	0.151235	0.126102
4	0.0509101	0.0843303	0.110745	0.0899457
5	0.0509595	0.133256	0.19134	0.0983397
Mean	0.0463712	0.111995	0.138631	0.109477
SEM	0.003	0.026	0.015	0.01

## Sheet: Epsilonbacteraeota
The relative abundance of Epsilonbacteraeota (%)
NO.	NC	Model	SASP	YJP-A-H
1	0.00318174	0.0373134	0.020996	0.012897
2	0.0108165	0.0258688	0.0288674	0.0298157
3	0.0155699	0.0126175	0.0144686	0.0747968
4	0.00284503	0.00985716	0.0143369	0.00559818
5	0.00320836	0.0646333	0.00719182	0.0153494
Mean	0.00712432	0.0300581	0.0171721	0.0276914
SEM	0.003	0.009	0.004	0.012

## Sheet: Deferribacteres
The relative abundance of Deferribacteres (%)
NO.	NC	Model	SASP	YJP-A-H
1	0.00387057	0.0216625	0.0123026	0.00806916
2	0.00449325	0.0364907	0.00389991	0.00416561
3	0.00232851	0.0730362	0.0134713	0.0215463
4	0.00200826	0.0519507	0.0136122	0.00493104
5	0.0023739	0.0427039	0.0113912	0.00579111
Mean	0.00301489	0.0451688	0.0109354	0.00890064
SEM	0.001	0.009	0.002	0.003

## Sheet: Actinobacteria
The relative abundance of Actinobacteria (%)
NO.	NC	Model	SASP	YJP-A-H
1	0.0071015	0.0119788	0.0081073	0.0166571
2	0.00551985	0.00769074	0.00686385	0.00549931
3	0.00925193	0.0281202	0.00656445	0.0118319
4	0.00532746	0.0238406	0.0108489	0.00377079
5	0.00853164	0.0239526	0.00636943	0.00612633
Mean	0.00714648	0.0191166	0.00775079	0.00877707
SEM	0.001	0.004	0.001	0.002
