# Supplementary material for: Regulation of Yujin Powder alcoholic extracts on ILC3s-TD IgA-colonic mucosal flora axis of DSS-induced ulcerative colitis
Source: Front Microbiol. 2022 Oct 20;13:1039884. doi: 10.3389/fmicb.2022.1039884 (PMC9633017; doi:10.3389/fmicb.2022.1039884)
Supplement: Supplementary file 1 [file Data_Sheet_1.ZIP › lefse.rep]

k__Bacteria.p__Proteobacteria.c__Alphaproteobacteria.o__Rhizobiales	3.63009020267			-
k__Bacteria.p__Nitrospirae.c__Nitrospira.o__Nitrospirales	2.44960388505			-
k__Bacteria.p__Firmicutes.c__Clostridia.o__Clostridiales.f__Peptostreptococcaceae.g__Terrisporobacter.s__uncultured_bacterium_g_Terrisporobacter	2.28749009952			-
k__Bacteria.p__Cyanobacteria.c__Oxyphotobacteria.o__Synechococcales	2.73595492353			-
k__Bacteria.p__Proteobacteria.c__Alphaproteobacteria.o__Rhizobiales.f__Xanthobacteraceae.g__Pseudolabrys.s__uncultured_bacterium_g_Pseudolabrys	2.21936165562			-
k__Bacteria.p__Bacteroidetes.c__Bacteroidia.o__Bacteroidales.f__Marinifilaceae.g__Butyricimonas.s__uncultured_bacterium_g_Butyricimonas	2.80640327865			-
k__Bacteria.p__Firmicutes.c__Bacilli.o__Lactobacillales.f__Aerococcaceae.g__Aerococcus	2.72636505968			0.0177387752212
k__Bacteria.p__Proteobacteria.c__Gammaproteobacteria.o__Aeromonadales.f__Aeromonadaceae.g__Aeromonas	3.73226550053			-
k__Bacteria.p__Actinobacteria.c__Actinobacteria.o__Corynebacteriales.f__Dietziaceae.g__Dietzia	3.09998450596			-
k__Bacteria.p__Firmicutes.c__Clostridia.o__Clostridiales.f__Defluviitaleaceae.g__Defluviitaleaceae_UCG_011.s__uncultured_bacterium_g_Defluviitaleaceae_UCG_011	2.40328103619			-
k__Bacteria.p__Bacteroidetes.c__Bacteroidia.o__Bacteroidales	5.66706318101	NC	5.23904309144	0.00513051439785
k__Bacteria.p__Firmicutes.c__Clostridia.o__Clostridiales.f__Lachnospiraceae.g__GCA_900066575	4.04287059216			-
k__Bacteria.p__Proteobacteria.c__Alphaproteobacteria.o__Rhizobiales.f__Beijerinckiaceae.g__Roseiarcus.s__uncultured_bacterium_g_Roseiarcus	2.33054958776			-
k__Bacteria.p__Firmicutes.c__Clostridia.o__Clostridiales.f__Lachnospiraceae.g___Eubacterium__xylanophilum_group.s__uncultured_bacterium_g__Eubacterium__xylanophilum_group	2.92671868622			-
k__Bacteria.p__Acidobacteria.c__Acidobacteriia.o__Acidobacteriales.f__Acidobacteriaceae_Subgroup_1.g__Occallatibacter.s__uncultured_bacterium_g_Occallatibacter	2.56562571277			-
k__Bacteria.p__Bacteroidetes.c__Bacteroidia.o__Bacteroidales.f__Marinifilaceae	3.75446763634			-
k__Bacteria.p__Chloroflexi.c__Ktedonobacteria.o__Ktedonobacterales.f__Ktedonobacteraceae	2.65430174397			-
k__Bacteria.p__Chloroflexi.c__KD4_96	2.52859352445			-
k__Bacteria.p__Firmicutes.c__Clostridia.o__Clostridiales.f__Family_XIII.g__uncultured_bacterium_f_Family_XIII	3.43538654791			-
k__Bacteria.p__Firmicutes.c__Clostridia.o__Clostridiales.f__Lachnospiraceae.g__Blautia.s__Lachnospiraceae_bacterium_609	4.54528979432			-
k__Bacteria.p__Firmicutes.c__Bacilli.o__Lactobacillales.f__Streptococcaceae	3.20568634329			-
k__Bacteria.p__Firmicutes.c__Clostridia.o__Clostridiales.f__Lachnospiraceae.g__Lachnospiraceae_NK4A136_group.s__Lachnospiraceae_bacterium_COE1	3.10714406444			-
k__Bacteria.p__Firmicutes.c__Clostridia.o__Clostridiales.f__Clostridiaceae_1.g__Clostridium_sensu_stricto_1	4.38095995377			-
k__Bacteria.p__Actinobacteria.c__Actinobacteria.o__Corynebacteriales.f__Corynebacteriaceae	3.02924770927			-
k__Bacteria.p__Actinobacteria.c__Actinobacteria.o__Micrococcales.f__Intrasporangiaceae.g__uncultured_bacterium_f_Intrasporangiaceae.s__uncultured_bacterium_f_Intrasporangiaceae	2.2685520763			-
k__Bacteria.p__Proteobacteria.c__Deltaproteobacteria.o__Desulfovibrionales	5.0679002095	SASP	4.63731046007	0.00483855507929
k__Bacteria.p__Proteobacteria.c__Alphaproteobacteria.o__Acetobacterales.f__Acetobacteraceae.g__uncultured_bacterium_f_Acetobacteraceae.s__uncultured_bacterium_f_Acetobacteraceae	2.45058974719			-
k__Bacteria.p__Firmicutes.c__Bacilli.o__Lactobacillales.f__Lactobacillaceae.g__Lactobacillus	4.20925972536			0.0478167779572
k__Bacteria.p__Proteobacteria.c__Gammaproteobacteria.o__Betaproteobacteriales.f__Burkholderiaceae.g__Parasutterella.s__uncultured_bacterium_g_Parasutterella	3.40790048014			-
k__Bacteria.p__Bacteroidetes.c__Bacteroidia.o__Bacteroidales.f__Rikenellaceae.g__Rikenellaceae_RC9_gut_group	4.21798709878			0.00513051439785
k__Bacteria.p__Proteobacteria.c__Gammaproteobacteria.o__Aeromonadales.f__Aeromonadaceae	3.73226550053			-
k__Bacteria.p__Proteobacteria.c__Deltaproteobacteria.o__Desulfovibrionales.f__Desulfovibrionaceae.g__Desulfovibrio	4.51435919671	SASP	4.08792874219	0.00788889905922
k__Bacteria.p__Proteobacteria.c__Alphaproteobacteria.o__Sphingomonadales.f__Sphingomonadaceae.g__Sphingomonas.s__uncultured_bacterium_g_Sphingomonas	3.2415892702			-
k__Bacteria.p__Proteobacteria.c__Gammaproteobacteria.o__Vibrionales.f__Vibrionaceae	2.59313059584			-
k__Bacteria.p__Actinobacteria.c__Actinobacteria.o__Micrococcales.f__Dermabacteraceae.g__Brachybacterium.s__uncultured_bacterium_g_Brachybacterium	3.17695004513			-
k__Bacteria.p__Bacteroidetes.c__Bacteroidia.o__Bacteroidales.f__Marinifilaceae.g__Butyricimonas	3.54283753817			-
k__Bacteria.p__Tenericutes.c__Mollicutes.o__Anaeroplasmatales	3.26424877166			0.0405284001269
k__Bacteria.p__Firmicutes.c__Clostridia.o__Clostridiales.f__Lachnospiraceae.g__Dorea	3.13059155371			0.0207049728034
k__Bacteria.p__Firmicutes.c__Clostridia.o__Clostridiales.f__Ruminococcaceae.g___Eubacterium__coprostanoligenes_group	3.69135891213			-
k__Bacteria.p__Firmicutes.c__Bacilli.o__Lactobacillales.f__Lactobacillaceae	4.20925972536			0.0478167779572
k__Bacteria.p__Bacteroidetes.c__Bacteroidia.o__Bacteroidales.f__Muribaculaceae.g__Muribaculum	3.68873300438			0.0100100894353
k__Bacteria.p__Proteobacteria	5.16011720789	SASP	4.70999225282	0.0202389857185
k__Bacteria.p__Acidobacteria.c__Acidobacteriia.o__Subgroup_2.f__uncultured_bacterium_o_Subgroup_2.g__uncultured_bacterium_o_Subgroup_2	3.33696119003			-
k__Bacteria.p__Chloroflexi.c__TK10.o__uncultured_bacterium_c_TK10.f__uncultured_bacterium_c_TK10.g__uncultured_bacterium_c_TK10.s__uncultured_bacterium_c_TK10	2.38243408687			-
k__Bacteria.p__Proteobacteria.c__Gammaproteobacteria.o__Gammaproteobacteria_Incertae_Sedis.f__uncultured_bacterium_o_Gammaproteobacteria_Incertae_Sedis	2.87485444681			-
k__Bacteria.p__Deferribacteres.c__Deferribacteres.o__Deferribacterales.f__Deferribacteraceae.g__Mucispirillum.s__uncultured_bacterium_g_Mucispirillum	4.7993089223	Model	4.43359036339	0.00285120843045
k__Bacteria.p__Actinobacteria.c__Actinobacteria.o__Frankiales.f__Acidothermaceae.g__Acidothermus.s__uncultured_bacterium_g_Acidothermus	3.16799106745			-
k__Bacteria.p__Proteobacteria.c__Gammaproteobacteria.o__Betaproteobacteriales.f__Burkholderiaceae.g__Ramlibacter.s__uncultured_bacterium_g_Ramlibacter	2.20845299355			-
k__Bacteria.p__Spirochaetes.c__Spirochaetia.o__Brevinematales.f__Brevinemataceae	3.63880372445			-
k__Bacteria.p__Firmicutes.c__Clostridia.o__Clostridiales.f__Lachnospiraceae.g__Lachnospira.s__uncultured_bacterium_g_Lachnospira	3.6782541445			-
k__Bacteria.p__Fusobacteria	3.07910633185			-
k__Bacteria.p__Firmicutes.c__Clostridia.o__Clostridiales.f__Lachnospiraceae.g__ASF356.s__uncultured_bacterium_g_ASF356	3.16894614247			-
k__Bacteria.p__Firmicutes.c__Clostridia.o__Clostridiales.f__Lachnospiraceae.g___Eubacterium__xylanophilum_group	2.92671868622			-
k__Bacteria.p__Firmicutes.c__Clostridia.o__Clostridiales.f__Ruminococcaceae.g__Harryflintia.s__uncultured_bacterium_g_Harryflintia	2.99253886475			0.00214586096103
k__Bacteria.p__Acidobacteria.c__Acidobacteriia	4.04034731166			-
k__Bacteria.p__Proteobacteria.c__Gammaproteobacteria.o__Aeromonadales.f__Aeromonadaceae.g__Aeromonas.s__uncultured_bacterium_g_Aeromonas	3.73226550053			-
k__Bacteria.p__Firmicutes.c__Clostridia.o__Clostridiales.f__Ruminococcaceae.g__Butyricicoccus.s__uncultured_bacterium_g_Butyricicoccus	3.97538756638			0.0171188456323
k__Bacteria.p__Firmicutes.c__Clostridia.o__Clostridiales.f__Peptostreptococcaceae	3.67791884563			0.0133053790638
k__Bacteria.p__Firmicutes.c__Bacilli.o__Lactobacillales.f__Enterococcaceae.g__Enterococcus.s__uncultured_bacterium_g_Enterococcus	3.44976777806			0.0171188456323
k__Bacteria.p__Actinobacteria.c__Coriobacteriia.o__Coriobacteriales.f__Atopobiaceae.g__uncultured_bacterium_f_Atopobiaceae	3.37736771939			0.00529704141984
k__Bacteria.p__Tenericutes.c__Mollicutes	3.40577340643			-
k__Bacteria.p__Tenericutes.c__Mollicutes.o__Anaeroplasmatales.f__Anaeroplasmataceae.g__Anaeroplasma	3.26424877166			0.0405284001269
k__Bacteria.p__Firmicutes.c__Clostridia.o__Clostridiales.f__Ruminococcaceae.g__Ruminococcaceae_UCG_014.s__uncultured_bacterium_g_Ruminococcaceae_UCG_014	4.23938432286			-
k__Bacteria.p__Cyanobacteria.c__Melainabacteria.o__Gastranaerophilales	3.16677631994			0.0296877417724
k__Bacteria.p__Proteobacteria.c__Alphaproteobacteria.o__Rhizobiales.f__Beijerinckiaceae	2.33054958776			-
k__Bacteria.p__Deferribacteres.c__Deferribacteres.o__Deferribacterales	4.7993089223	Model	4.43359036339	0.00285120843045
k__Bacteria.p__Firmicutes.c__Clostridia.o__Clostridiales.f__Peptostreptococcaceae.g__Romboutsia.s__uncultured_bacterium_g_Romboutsia	3.67127039737			0.00854110389523
k__Bacteria.p__Firmicutes.c__Clostridia.o__Clostridiales.f__Lachnospiraceae	5.51446016331			-
k__Bacteria.p__Acidobacteria.c__Subgroup_6	2.45554730854			-
k__Bacteria.p__Proteobacteria.c__Deltaproteobacteria	5.0679002095	SASP	4.63731046007	0.00483855507929
k__Bacteria.p__Firmicutes.c__Negativicutes.o__Selenomonadales	3.64861390791			-
k__Bacteria.p__Proteobacteria.c__Alphaproteobacteria.o__Sphingomonadales	3.28983105428			-
k__Bacteria.p__Actinobacteria.c__Acidimicrobiia.o__uncultured_bacterium_c_Acidimicrobiia.f__uncultured_bacterium_c_Acidimicrobiia.g__uncultured_bacterium_c_Acidimicrobiia.s__uncultured_bacterium_c_Acidimicrobiia	2.71919963335			-
k__Bacteria.p__Proteobacteria.c__Gammaproteobacteria.o__Gammaproteobacteria_Incertae_Sedis	2.87485444681			-
k__Bacteria.p__Firmicutes.c__Clostridia.o__Clostridiales.f__Family_XIII.g__Family_XIII_UCG_001.s__uncultured_bacterium_g_Family_XIII_UCG_001	2.74969973852			-
k__Bacteria.p__Firmicutes.c__Clostridia.o__Clostridiales.f__Ruminococcaceae.g__Papillibacter.s__uncultured_bacterium_g_Papillibacter	2.31329406053			-
k__Bacteria.p__Bacteroidetes.c__Bacteroidia.o__Bacteroidales.f__Prevotellaceae.g__Alloprevotella.s__uncultured_bacterium_g_Alloprevotella	4.9751251209	NC	4.64956420714	0.0103315096985
k__Bacteria.p__Actinobacteria.c__Actinobacteria.o__Micrococcales.f__Intrasporangiaceae	2.2685520763			-
k__Bacteria.p__Bacteroidetes.c__Bacteroidia.o__Bacteroidales.f__Marinifilaceae.g__Odoribacter	3.61801686208			0.00858642955612
k__Bacteria.p__Bacteroidetes.c__Bacteroidia.o__Bacteroidales.f__Muribaculaceae	5.29435083796	NC	4.87301868186	0.01124162162
k__Bacteria.p__Proteobacteria.c__Alphaproteobacteria.o__Rhizobiales.f__Xanthobacteraceae	3.43334339789			-
k__Bacteria.p__Epsilonbacteraeota.c__Campylobacteria.o__Campylobacterales.f__Helicobacteraceae	4.84679166241	Model	4.47423178174	0.0208832979046
k__Bacteria.p__Firmicutes.c__Clostridia.o__Clostridiales.f__Peptostreptococcaceae.g__Terrisporobacter	2.28749009952			-
k__Bacteria.p__Firmicutes.c__Clostridia.o__Clostridiales.f__Ruminococcaceae.g__UBA1819.s__uncultured_bacterium_g_UBA1819	3.41603188508			-
k__Bacteria.p__Verrucomicrobia.c__Verrucomicrobiae.o__Verrucomicrobiales	4.69271965351	YJPA	4.29474725523	0.00939430978457
k__Bacteria.p__Proteobacteria.c__Gammaproteobacteria.o__Betaproteobacteriales.f__Burkholderiaceae	3.49110802279			-
k__Bacteria.p__Actinobacteria.c__Acidimicrobiia	2.85242924256			-
k__Bacteria.p__Bacteroidetes.c__Bacteroidia.o__Bacteroidales.f__Rikenellaceae.g__Rikenella.s__uncultured_bacterium_g_Rikenella	3.00930045411			-
k__Bacteria.p__Firmicutes.c__Clostridia.o__Clostridiales.f__Ruminococcaceae.g__Intestinimonas.s__uncultured_bacterium_g_Intestinimonas	4.65428868674			-
k__Bacteria.p__Proteobacteria.c__Gammaproteobacteria.o__Betaproteobacteriales.f__SC_I_84.g__uncultured_bacterium_f_SC_I_84	2.49551405497			-
k__Bacteria.p__Proteobacteria.c__Gammaproteobacteria.o__Betaproteobacteriales.f__Burkholderiaceae.g__uncultured_bacterium_f_Burkholderiaceae	2.44768517388			-
k__Bacteria.p__Cyanobacteria.c__Oxyphotobacteria.o__Synechococcales.f__Cyanobiaceae.g__uncultured_bacterium_f_Cyanobiaceae	2.73595492353			-
k__Bacteria.p__Proteobacteria.c__Alphaproteobacteria.o__Rhodobacterales.f__Rhodobacteraceae.g__Rhodobacter	2.6806854821			-
k__Bacteria.p__Chloroflexi.c__Ktedonobacteria.o__Ktedonobacterales.f__JG30_KF_AS9	2.52293217715			-
k__Bacteria.p__Bacteroidetes	5.66706318101	NC	5.23904309144	0.00513051439785
k__Bacteria.p__Actinobacteria.c__Coriobacteriia.o__Coriobacteriales	3.71207506461			-
k__Bacteria.p__Firmicutes.c__Erysipelotrichia.o__Erysipelotrichales.f__Erysipelotrichaceae.g__Dubosiella	3.46000511475			0.0268162289366
k__Bacteria.p__WPS_2.c__uncultured_bacterium_p_WPS_2.o__uncultured_bacterium_p_WPS_2.f__uncultured_bacterium_p_WPS_2	2.56579276186			-
k__Bacteria.p__Proteobacteria.c__Alphaproteobacteria.o__Caulobacterales.f__Caulobacteraceae.g__Brevundimonas.s__uncultured_bacterium_g_Brevundimonas	2.31814131305			-
k__Bacteria.p__Actinobacteria.c__Actinobacteria.o__Micrococcales.f__Micrococcaceae.g__Sinomonas	2.28131185739			-
k__Bacteria.p__Actinobacteria.c__Actinobacteria.o__Micrococcales.f__Brevibacteriaceae.g__Brevibacterium.s__uncultured_bacterium_g_Brevibacterium	3.76692521222			-
k__Bacteria.p__Firmicutes.c__Clostridia.o__Clostridiales.f__Lachnospiraceae.g__Lachnospiraceae_FCS020_group	3.02575797639			0.0303736582642
k__Bacteria.p__Firmicutes.c__Clostridia.o__Clostridiales.f__Lachnospiraceae.g__uncultured_bacterium_f_Lachnospiraceae	5.32854206092	YJPA	4.80507512671	0.0167637316752
k__Bacteria.p__Patescibacteria.c__Saccharimonadia.o__Saccharimonadales	3.20688300462			-
k__Bacteria.p__Firmicutes.c__Clostridia.o__Clostridiales.f__Lachnospiraceae.g__A2	2.86506665437			0.00482602959756
k__Bacteria.p__Gemmatimonadetes.c__Gemmatimonadetes.o__Gemmatimonadales	2.69857058648			-
k__Bacteria.p__Actinobacteria.c__Actinobacteria.o__Micrococcales.f__Bogoriellaceae.g__uncultured_bacterium_f_Bogoriellaceae	2.6553422253			-
k__Bacteria.p__Firmicutes.c__Clostridia.o__Clostridiales.f__Ruminococcaceae.g__GCA_900066225.s__uncultured_bacterium_g_GCA_900066225	2.78877727574			-
k__Bacteria.p__Fusobacteria.c__Fusobacteriia.o__Fusobacteriales.f__Fusobacteriaceae.g__Fusobacterium.s__uncultured_bacterium_g_Fusobacterium	2.29101745303			-
k__Bacteria.p__Actinobacteria.c__Actinobacteria.o__Micrococcales.f__Micrococcaceae.g__Micrococcus	2.78767246583			-
k__Bacteria.p__Firmicutes.c__Clostridia.o__Clostridiales.f__Ruminococcaceae.g__Ruminiclostridium_9.s__uncultured_bacterium_g_Ruminiclostridium_9	4.7564819021			-
k__Bacteria.p__Fusobacteria.c__Fusobacteriia.o__Fusobacteriales.f__Fusobacteriaceae.g__Cetobacterium.s__uncultured_bacterium_g_Cetobacterium	3.02661579373			-
k__Bacteria.p__Firmicutes.c__Erysipelotrichia.o__Erysipelotrichales.f__Erysipelotrichaceae.g__Faecalibaculum.s__uncultured_bacterium_g_Faecalibaculum	3.26540070032			-
k__Bacteria.p__Proteobacteria.c__Alphaproteobacteria.o__Rhizobiales.f__Rhizobiaceae.g__Shinella.s__uncultured_bacterium_g_Shinella	2.40718312304			-
k__Bacteria.p__Firmicutes.c__Clostridia.o__Clostridiales.f__Christensenellaceae.g__Christensenellaceae_R_7_group	2.62188154824			-
k__Bacteria.p__Firmicutes.c__Bacilli.o__Lactobacillales.f__Lactobacillaceae.g__Lactobacillus.s__Lactobacillus_aviarius	2.85269918153			-
k__Bacteria.p__Bacteroidetes.c__Bacteroidia.o__Bacteroidales.f__Tannerellaceae.g__Parabacteroides.s__Parabacteroides_merdae	3.62925756962			0.0036079291061
k__Bacteria.p__Firmicutes.c__Clostridia.o__Clostridiales.f__Lachnospiraceae.g__Lachnospiraceae_UCG_006.s__uncultured_bacterium_g_Lachnospiraceae_UCG_006	2.97202465226			-
k__Bacteria.p__Proteobacteria.c__Alphaproteobacteria.o__Rhizobiales.f__Rhizobiaceae.g__Shinella	2.40718312304			-
k__Bacteria.p__Cyanobacteria.c__Oxyphotobacteria.o__Chloroplast	3.31286474989			-
k__Bacteria.p__Proteobacteria.c__Alphaproteobacteria.o__Sphingomonadales.f__Sphingomonadaceae	3.28983105428			-
k__Bacteria.p__Actinobacteria.c__Actinobacteria.o__Micrococcales.f__Intrasporangiaceae.g__uncultured_bacterium_f_Intrasporangiaceae	2.2685520763			-
k__Bacteria.p__Chloroflexi.c__AD3.o__uncultured_bacterium_c_AD3	3.04910099477			-
k__Bacteria.p__Proteobacteria.c__Gammaproteobacteria.o__Gammaproteobacteria_Incertae_Sedis.f__uncultured_bacterium_o_Gammaproteobacteria_Incertae_Sedis.g__uncultured_bacterium_o_Gammaproteobacteria_Incertae_Sedis	2.87485444681			-
k__Bacteria.p__Firmicutes.c__Clostridia.o__Clostridiales.f__Lachnospiraceae.g__Agathobacter.s__uncultured_bacterium_g_Agathobacter	3.00968288004			-
k__Bacteria.p__Firmicutes.c__Bacilli.o__Bacillales.f__Staphylococcaceae.g__Staphylococcus.s__uncultured_bacterium_g_Staphylococcus	2.93536160564			-
k__Bacteria.p__Firmicutes.c__Clostridia.o__Clostridiales.f__Lachnospiraceae.g__Blautia.s__uncultured_bacterium_g_Blautia	4.07803916834			0.0288384953614
k__Bacteria.p__Firmicutes.c__Clostridia.o__Clostridiales.f__Family_XIII	3.90886889968			-
k__Bacteria.p__Tenericutes.c__Mollicutes.o__Mollicutes_RF39.f__uncultured_bacterium_o_Mollicutes_RF39	2.84997874741			-
k__Bacteria.p__Cyanobacteria.c__Oxyphotobacteria	3.41492266296			-
k__Bacteria.p__Firmicutes.c__Clostridia.o__Clostridiales.f__Family_XIII.g___Eubacterium__nodatum_group	3.23768172562			-
k__Bacteria.p__Acidobacteria.c__Acidobacteriia.o__Acidobacteriales	3.80101166594			-
k__Bacteria.p__Bacteroidetes.c__Bacteroidia.o__Bacteroidales.f__Tannerellaceae.g__Parabacteroides.s__uncultured_bacterium_g_Parabacteroides	4.14724879524			-
k__Bacteria.p__Chloroflexi.c__KD4_96.o__uncultured_bacterium_c_KD4_96	2.52859352445			-
k__Bacteria.p__Firmicutes.c__Clostridia.o__Clostridiales.f__uncultured_bacterium_o_Clostridiales.g__uncultured_bacterium_o_Clostridiales.s__uncultured_bacterium_o_Clostridiales	3.70393542813			-
k__Bacteria.p__Verrucomicrobia.c__Verrucomicrobiae.o__Verrucomicrobiales.f__Akkermansiaceae.g__Akkermansia.s__uncultured_bacterium_g_Akkermansia	4.69271965351	YJPA	4.29474725523	0.00939430978457
k__Bacteria.p__Firmicutes.c__Clostridia.o__Clostridiales.f__Ruminococcaceae.g__Ruminococcaceae_NK4A214_group	2.53179066515			-
k__Bacteria.p__Bacteroidetes.c__Bacteroidia.o__Bacteroidales.f__Prevotellaceae.g__Prevotella_9.s__uncultured_bacterium_g_Prevotella_9	2.93583659611			-
k__Bacteria.p__Chloroflexi.c__Ktedonobacteria.o__Ktedonobacterales.f__Ktedonobacteraceae.g__uncultured_bacterium_f_Ktedonobacteraceae.s__uncultured_bacterium_f_Ktedonobacteraceae	2.65430174397			-
k__Bacteria.p__Proteobacteria.c__Alphaproteobacteria.o__Rhodobacterales.f__Rhodobacteraceae.g__Rhodobacter.s__uncultured_bacterium_g_Rhodobacter	2.6806854821			-
k__Bacteria.p__Proteobacteria.c__Gammaproteobacteria.o__Pseudomonadales	3.52839313331			0.0303736582642
k__Bacteria.p__Firmicutes.c__Negativicutes.o__Selenomonadales.f__Veillonellaceae.g__Megamonas	2.39287042583			-
k__Bacteria.p__Proteobacteria.c__Alphaproteobacteria.o__Rhodobacterales.f__Rhodobacteraceae.g__Gemmobacter.s__uncultured_bacterium_g_Gemmobacter	2.57208015816			-
k__Bacteria.p__Proteobacteria.c__Deltaproteobacteria.o__Desulfovibrionales.f__Desulfovibrionaceae.g__Lawsonia	3.61276879437			-
k__Bacteria.p__Actinobacteria.c__Actinobacteria.o__Bifidobacteriales.f__Bifidobacteriaceae.g__Bifidobacterium.s__uncultured_bacterium_g_Bifidobacterium	2.61783477344			-
k__Bacteria.p__Proteobacteria.c__Alphaproteobacteria.o__Azospirillales	2.892026045			-
k__Bacteria.p__Actinobacteria.c__Actinobacteria.o__Bifidobacteriales.f__Bifidobacteriaceae.g__Bifidobacterium	2.97116518695			-
k__Bacteria.p__Chloroflexi.c__KD4_96.o__uncultured_bacterium_c_KD4_96.f__uncultured_bacterium_c_KD4_96.g__uncultured_bacterium_c_KD4_96.s__uncultured_bacterium_c_KD4_96	2.52859352445			-
k__Bacteria.p__Proteobacteria.c__Alphaproteobacteria.o__Rhizobiales.f__Xanthobacteraceae.g__uncultured_bacterium_f_Xanthobacteraceae.s__uncultured_bacterium_f_Xanthobacteraceae	3.41463278958			-
k__Bacteria.p__Chloroflexi.c__TK10.o__uncultured_bacterium_c_TK10	2.38243408687			-
k__Bacteria.p__Cyanobacteria.c__Oxyphotobacteria.o__Chloroplast.f__uncultured_bacterium_o_Chloroplast.g__uncultured_bacterium_o_Chloroplast.s__uncultured_bacterium_o_Chloroplast	3.31286474989			-
k__Bacteria.p__Proteobacteria.c__Alphaproteobacteria.o__Azospirillales.f__Azospirillaceae	2.892026045			-
k__Bacteria.p__Epsilonbacteraeota.c__Campylobacteria.o__Campylobacterales.f__Helicobacteraceae.g__Helicobacter.s__Syphacia_muris	3.48292577772			0.0278093602611
k__Bacteria.p__Chloroflexi.c__Ktedonobacteria.o__Ktedonobacterales.f__Ktedonobacteraceae.g__uncultured_bacterium_f_Ktedonobacteraceae	2.65430174397			-
k__Bacteria.p__Proteobacteria.c__Gammaproteobacteria.o__Pseudomonadales.f__Moraxellaceae.g__Acinetobacter	3.44823168075			0.0310098740955
k__Bacteria.p__Spirochaetes.c__Spirochaetia.o__Brevinematales.f__Brevinemataceae.g__Brevinema.s__uncultured_bacterium_g_Brevinema	3.63880372445			-
k__Bacteria.p__Chloroflexi.c__AD3.o__uncultured_bacterium_c_AD3.f__uncultured_bacterium_c_AD3.g__uncultured_bacterium_c_AD3.s__uncultured_bacterium_c_AD3	3.04910099477			-
k__Bacteria.p__Firmicutes.c__Clostridia.o__Clostridiales.f__Ruminococcaceae.g__Faecalibacterium.s__uncultured_bacterium_g_Faecalibacterium	2.90107686266			-
k__Bacteria.p__Gemmatimonadetes	2.69857058648			-
k__Bacteria.p__Actinobacteria.c__Actinobacteria.o__Corynebacteriales.f__Corynebacteriaceae.g__Corynebacterium_1	3.02924770927			-
k__Bacteria.p__Actinobacteria.c__Thermoleophilia	2.43466109289			-
k__Bacteria.p__Actinobacteria.c__Actinobacteria.o__Micrococcales.f__Micrococcaceae	2.89168819309			-
k__Bacteria.p__Bacteroidetes.c__Bacteroidia.o__Bacteroidales.f__Bacteroidaceae.g__Bacteroides	5.07043972498			-
k__Bacteria.p__Actinobacteria.c__Coriobacteriia	3.71207506461			-
k__Bacteria.p__Deferribacteres.c__Deferribacteres.o__Deferribacterales.f__Deferribacteraceae.g__Mucispirillum	4.7993089223	Model	4.43359036339	0.00285120843045
k__Bacteria.p__Firmicutes.c__Clostridia.o__Clostridiales.f__Ruminococcaceae.g__Anaerotruncus.s__uncultured_bacterium_g_Anaerotruncus	3.73428888204			-
k__Bacteria.p__Bacteroidetes.c__Bacteroidia	5.66706318101	NC	5.23904309144	0.00513051439785
k__Bacteria.p__Firmicutes.c__Clostridia.o__Clostridiales.f__Peptostreptococcaceae.g__Paeniclostridium	2.73187701111			-
k__Bacteria.p__Actinobacteria.c__Actinobacteria.o__Streptomycetales	2.75652280033			-
k__Bacteria.p__Firmicutes.c__Clostridia.o__Clostridiales.f__Ruminococcaceae.g__Ruminococcaceae_UCG_009	3.06443188957			-
k__Bacteria.p__Firmicutes.c__Clostridia.o__Clostridiales.f__Ruminococcaceae.g__Ruminococcaceae_UCG_005	3.16621149215			-
k__Bacteria.p__Firmicutes.c__Clostridia.o__Clostridiales.f__Ruminococcaceae.g__Ruminococcaceae_UCG_004	3.65899094084			-
k__Bacteria.p__Proteobacteria.c__Gammaproteobacteria.o__Vibrionales.f__Vibrionaceae.g__Vibrio	2.59313059584			-
k__Bacteria.p__Firmicutes.c__Clostridia.o__Clostridiales.f__Lachnospiraceae.g__Roseburia.s__uncultured_bacterium_g_Roseburia	3.76878449384			0.023668068886
k__Bacteria.p__Actinobacteria.c__Coriobacteriia.o__Coriobacteriales.f__Atopobiaceae.g__uncultured_bacterium_f_Atopobiaceae.s__uncultured_bacterium_f_Atopobiaceae	3.37736771939			0.00529704141984
k__Bacteria.p__Verrucomicrobia.c__Verrucomicrobiae.o__Verrucomicrobiales.f__Akkermansiaceae	4.69271965351	YJPA	4.29474725523	0.00939430978457
k__Bacteria.p__Firmicutes.c__Bacilli.o__Lactobacillales.f__Leuconostocaceae	2.50377000283			-
k__Bacteria.p__Bacteroidetes.c__Bacteroidia.o__Bacteroidales.f__Bacteroidaceae.g__Bacteroides.s__Bacteroides_acidifaciens	4.60146658312	NC	4.37409021601	0.0206663200711
k__Bacteria.p__Firmicutes.c__Bacilli.o__Bacillales.f__Staphylococcaceae.g__Staphylococcus	2.93536160564			-
k__Bacteria.p__Acidobacteria.c__Acidobacteriia.o__Solibacterales	3.39388370495			-
k__Bacteria.p__Fusobacteria.c__Fusobacteriia.o__Fusobacteriales.f__Fusobacteriaceae.g__Cetobacterium	3.02661579373			-
k__Bacteria.p__Firmicutes.c__Clostridia.o__Clostridiales.f__Lachnospiraceae.g__Lachnospiraceae_NK4A136_group	4.95588896614			-
k__Bacteria.p__Proteobacteria.c__Gammaproteobacteria.o__Gammaproteobacteria_Incertae_Sedis.f__uncultured_bacterium_o_Gammaproteobacteria_Incertae_Sedis.g__uncultured_bacterium_o_Gammaproteobacteria_Incertae_Sedis.s__uncultured_bacterium_o_Gammaproteobacteria_Incertae_Sedis	2.87485444681			-
k__Bacteria.p__Firmicutes.c__Erysipelotrichia.o__Erysipelotrichales.f__Erysipelotrichaceae.g__ZOR0006	2.62632694838			-
k__Bacteria.p__Firmicutes.c__Negativicutes.o__Selenomonadales.f__Veillonellaceae.g__Veillonella.s__uncultured_bacterium_g_Veillonella	3.62621029378			-
k__Bacteria.p__Actinobacteria	4.23656220058			-
k__Bacteria.p__Proteobacteria.c__Alphaproteobacteria.o__Rhodobacterales.f__Rhodobacteraceae.g__Gemmobacter	2.57208015816			-
k__Bacteria.p__Firmicutes.c__Clostridia.o__Clostridiales.f__Ruminococcaceae.g__Ruminiclostridium	4.47784733823			-
k__Bacteria.p__Firmicutes.c__Erysipelotrichia.o__Erysipelotrichales.f__Erysipelotrichaceae.g__Erysipelatoclostridium	4.46346773414	Model	4.17240120502	0.0108914214686
k__Bacteria.p__Firmicutes.c__Clostridia.o__Clostridiales.f__Family_XIII.g__Family_XIII_AD3011_group	3.62293435917			-
k__Bacteria.p__Acidobacteria.c__Acidobacteriia.o__Solibacterales.f__Solibacteraceae_Subgroup_3.g__Candidatus_Solibacter	3.27146223193			-
k__Bacteria.p__Firmicutes.c__Clostridia.o__Clostridiales.f__Christensenellaceae.g__Christensenellaceae_R_7_group.s__uncultured_bacterium_g_Christensenellaceae_R_7_group	2.62188154824			-
k__Bacteria.p__Proteobacteria.c__Alphaproteobacteria.o__Rhodobacterales.f__Rhodobacteraceae	2.84962385654			-
k__Bacteria.p__Epsilonbacteraeota	4.84679166241	Model	4.47423178174	0.0208832979046
k__Bacteria.p__Firmicutes.c__Clostridia.o__Clostridiales.f__Ruminococcaceae.g__GCA_900066225	2.78877727574			-
k__Bacteria.p__Chloroflexi.c__AD3.o__uncultured_bacterium_c_AD3.f__uncultured_bacterium_c_AD3.g__uncultured_bacterium_c_AD3	3.04910099477			-
k__Bacteria.p__Firmicutes.c__Negativicutes.o__Selenomonadales.f__Veillonellaceae	3.64861390791			-
k__Bacteria.p__Cyanobacteria.c__Oxyphotobacteria.o__Chloroplast.f__uncultured_bacterium_o_Chloroplast.g__uncultured_bacterium_o_Chloroplast	3.31286474989			-
k__Bacteria.p__Firmicutes	5.79278006756	YJPA	4.91316049012	0.0308496080776
k__Bacteria.p__Actinobacteria.c__Actinobacteria.o__Micrococcales.f__Bogoriellaceae.g__uncultured_bacterium_f_Bogoriellaceae.s__uncultured_bacterium_f_Bogoriellaceae	2.6553422253			-
k__Bacteria.p__Actinobacteria.c__Acidimicrobiia.o__uncultured_bacterium_c_Acidimicrobiia	2.71919963335			-
k__Bacteria.p__Bacteroidetes.c__Bacteroidia.o__Bacteroidales.f__Tannerellaceae	4.15111086999			-
k__Bacteria	6.0	Model	4.41568064548	0.0
k__Bacteria.p__Deferribacteres.c__Deferribacteres	4.7993089223	Model	4.43359036339	0.00285120843045
k__Bacteria.p__Firmicutes.c__Clostridia.o__Clostridiales.f__Ruminococcaceae.g__uncultured_bacterium_f_Ruminococcaceae.s__uncultured_bacterium_f_Ruminococcaceae	4.78523463106	SASP	4.22538013156	0.0485579505775
k__Bacteria.p__Firmicutes.c__Negativicutes	3.64861390791			-
k__Bacteria.p__Chloroflexi.c__Ktedonobacteria.o__Ktedonobacterales	2.89459537441			-
k__Bacteria.p__Actinobacteria.c__Actinobacteria.o__Corynebacteriales.f__Corynebacteriaceae.g__Corynebacterium_1.s__uncultured_bacterium_g_Corynebacterium_1	3.02924770927			-
k__Bacteria.p__Proteobacteria.c__Gammaproteobacteria.o__Pseudomonadales.f__Moraxellaceae.g__Acinetobacter.s__uncultured_bacterium_g_Acinetobacter	3.44823168075			0.0310098740955
k__Bacteria.p__Actinobacteria.c__Actinobacteria.o__Frankiales	3.16799106745			-
k__Bacteria.p__Actinobacteria.c__Actinobacteria.o__Micrococcales.f__Micrococcaceae.g__Sinomonas.s__uncultured_bacterium_g_Sinomonas	2.28131185739			-
k__Bacteria.p__Proteobacteria.c__Gammaproteobacteria.o__Betaproteobacteriales.f__Burkholderiaceae.g__Delftia	2.27661722447			-
k__Bacteria.p__Firmicutes.c__Clostridia.o__Clostridiales.f__Peptostreptococcaceae.g__Romboutsia	3.67127039737			0.00854110389523
k__Bacteria.p__Firmicutes.c__Clostridia.o__Clostridiales.f__Lachnospiraceae.g__Marvinbryantia.s__uncultured_bacterium_g_Marvinbryantia	2.87269516913			0.00225948779841
k__Bacteria.p__Proteobacteria.c__Gammaproteobacteria.o__Alteromonadales.f__Shewanellaceae.g__Shewanella	3.04134153784			-
k__Bacteria.p__Epsilonbacteraeota.c__Campylobacteria.o__Campylobacterales.f__Helicobacteraceae.g__Helicobacter	4.84679166241	Model	4.47423178174	0.0208832979046
k__Bacteria.p__Actinobacteria.c__Actinobacteria.o__Frankiales.f__Acidothermaceae.g__Acidothermus	3.16799106745			-
k__Bacteria.p__Proteobacteria.c__Alphaproteobacteria.o__Reyranellales.f__Reyranellaceae.g__Reyranella.s__uncultured_bacterium_g_Reyranella	2.28928282642			-
k__Bacteria.p__Tenericutes.c__Mollicutes.o__Anaeroplasmatales.f__Anaeroplasmataceae	3.26424877166			0.0405284001269
k__Bacteria.p__Proteobacteria.c__Deltaproteobacteria.o__Desulfovibrionales.f__Desulfovibrionaceae.g__uncultured_bacterium_f_Desulfovibrionaceae	4.91995224644	SASP	4.51309291122	0.0115419170647
k__Bacteria.p__Cyanobacteria.c__Oxyphotobacteria.o__Chloroplast.f__uncultured_bacterium_o_Chloroplast	3.31286474989			-
k__Bacteria.p__Actinobacteria.c__Acidimicrobiia.o__uncultured_bacterium_c_Acidimicrobiia.f__uncultured_bacterium_c_Acidimicrobiia	2.71919963335			-
k__Bacteria.p__Firmicutes.c__Clostridia.o__Clostridiales.f__Lachnospiraceae.g__Dorea.s__uncultured_bacterium_g_Dorea	3.13059155371			0.0207049728034
k__Bacteria.p__Proteobacteria.c__Gammaproteobacteria.o__Vibrionales	2.59313059584			-
k__Bacteria.p__Actinobacteria.c__Actinobacteria.o__Micrococcales	3.95044269748			-
k__Bacteria.p__Proteobacteria.c__Gammaproteobacteria.o__Enterobacteriales.f__Enterobacteriaceae.g__uncultured_bacterium_f_Enterobacteriaceae.s__uncultured_bacterium_f_Enterobacteriaceae	3.63980131645			-
k__Bacteria.p__Firmicutes.c__Clostridia.o__Clostridiales.f__Lachnospiraceae.g__Blautia	4.64002515761			-
k__Bacteria.p__Firmicutes.c__Clostridia.o__Clostridiales.f__Defluviitaleaceae	2.40328103619			-
k__Bacteria.p__Bacteroidetes.c__Bacteroidia.o__Bacteroidales.f__Muribaculaceae.g__Muribaculum.s__uncultured_bacterium_g_Muribaculum	3.68873300438			0.0100100894353
k__Bacteria.p__Proteobacteria.c__Alphaproteobacteria.o__Reyranellales.f__Reyranellaceae.g__Reyranella	2.28928282642			-
k__Bacteria.p__Actinobacteria.c__Thermoleophilia.o__Gaiellales.f__uncultured_bacterium_o_Gaiellales.g__uncultured_bacterium_o_Gaiellales	2.43466109289			-
k__Bacteria.p__WPS_2.c__uncultured_bacterium_p_WPS_2.o__uncultured_bacterium_p_WPS_2.f__uncultured_bacterium_p_WPS_2.g__uncultured_bacterium_p_WPS_2.s__uncultured_bacterium_p_WPS_2	2.56579276186			-
k__Bacteria.p__Acidobacteria.c__Acidobacteriia.o__Subgroup_2.f__uncultured_bacterium_o_Subgroup_2.g__uncultured_bacterium_o_Subgroup_2.s__uncultured_bacterium_o_Subgroup_2	3.33696119003			-
k__Bacteria.p__Actinobacteria.c__Coriobacteriia.o__Coriobacteriales.f__Eggerthellaceae.g__Enterorhabdus	3.70175825335			-
k__Bacteria.p__Firmicutes.c__Bacilli.o__Lactobacillales.f__Aerococcaceae.g__Aerococcus.s__uncultured_bacterium_g_Aerococcus	2.72636505968			0.0177387752212
k__Bacteria.p__Firmicutes.c__Clostridia.o__Clostridiales.f__Lachnospiraceae.g__A2.s__uncultured_bacterium_g_A2	2.86506665437			0.00482602959756
k__Bacteria.p__Firmicutes.c__Clostridia.o__Clostridiales.f__Lachnospiraceae.g__GCA_900066575.s__uncultured_bacterium_g_GCA_900066575	4.04287059216			-
k__Bacteria.p__Proteobacteria.c__Alphaproteobacteria.o__Acetobacterales.f__Acetobacteraceae	2.45058974719			-
k__Bacteria.p__Acidobacteria.c__Acidobacteriia.o__Solibacterales.f__Solibacteraceae_Subgroup_3.g__Bryobacter.s__uncultured_bacterium_g_Bryobacter	2.78418317711			-
k__Bacteria.p__Proteobacteria.c__Alphaproteobacteria.o__Rhizobiales.f__Rhizobiaceae.g__Ochrobactrum	3.2028631613			-
k__Bacteria.p__Firmicutes.c__Clostridia.o__Clostridiales.f__Clostridiaceae_1.g__Candidatus_Arthromitus.s__uncultured_bacterium_g_Candidatus_Arthromitus	2.37782686393			-
k__Bacteria.p__Firmicutes.c__Clostridia.o__Clostridiales.f__Ruminococcaceae.g__Candidatus_Soleaferrea.s__uncultured_bacterium_g_Candidatus_Soleaferrea	2.90422117927			0.00969699194679
k__Bacteria.p__Chloroflexi.c__TK10	2.38243408687			-
k__Bacteria.p__Proteobacteria.c__Gammaproteobacteria.o__Alteromonadales	3.04134153784			-
k__Bacteria.p__Cyanobacteria.c__Melainabacteria.o__Gastranaerophilales.f__Clostridium_sp__K4410_MGS_306	3.06511376924			0.0258145687828
k__Bacteria.p__Acidobacteria.c__Acidobacteriia.o__Solibacterales.f__Solibacteraceae_Subgroup_3.g__Candidatus_Solibacter.s__uncultured_bacterium_g_Candidatus_Solibacter	3.27146223193			-
k__Bacteria.p__Tenericutes.c__Mollicutes.o__Mollicutes_RF39	2.84997874741			-
k__Bacteria.p__Proteobacteria.c__Alphaproteobacteria.o__Acetobacterales	2.45058974719			-
k__Bacteria.p__Proteobacteria.c__Gammaproteobacteria.o__Enterobacteriales.f__Enterobacteriaceae.g__Serratia	2.92632324936			0.0373105488296
k__Bacteria.p__Spirochaetes.c__Spirochaetia.o__Brevinematales.f__Brevinemataceae.g__Brevinema	3.63880372445			-
k__Bacteria.p__Actinobacteria.c__Actinobacteria.o__Micrococcales.f__Microbacteriaceae.g__Curtobacterium	2.52708752114			-
k__Bacteria.p__Firmicutes.c__Bacilli.o__Lactobacillales.f__Streptococcaceae.g__Streptococcus.s__Streptococcus_sp	3.00827551776			-
k__Bacteria.p__Actinobacteria.c__Actinobacteria.o__Micrococcales.f__Micrococcaceae.g__Micrococcus.s__uncultured_bacterium_g_Micrococcus	2.78767246583			-
k__Bacteria.p__Proteobacteria.c__Alphaproteobacteria.o__Sphingomonadales.f__Sphingomonadaceae.g__uncultured_bacterium_f_Sphingomonadaceae.s__uncultured_bacterium_f_Sphingomonadaceae	2.31157246916			-
k__Bacteria.p__Tenericutes.c__Mollicutes.o__Anaeroplasmatales.f__Anaeroplasmataceae.g__Anaeroplasma.s__uncultured_bacterium_g_Anaeroplasma	3.26424877166			0.0405284001269
k__Bacteria.p__Firmicutes.c__Clostridia.o__Clostridiales.f__Ruminococcaceae.g__Ruminococcaceae_UCG_005.s__uncultured_bacterium_g_Ruminococcaceae_UCG_005	3.16621149215			-
k__Bacteria.p__Proteobacteria.c__Alphaproteobacteria.o__Rhizobiales.f__Rhizobiaceae	3.3842601034			-
k__Bacteria.p__Bacteroidetes.c__Bacteroidia.o__Bacteroidales.f__Tannerellaceae.g__Parabacteroides	4.15111086999			-
k__Bacteria.p__Cyanobacteria.c__Oxyphotobacteria.o__Synechococcales.f__Cyanobiaceae	2.73595492353			-
k__Bacteria.p__Actinobacteria.c__Thermoleophilia.o__Gaiellales.f__uncultured_bacterium_o_Gaiellales.g__uncultured_bacterium_o_Gaiellales.s__uncultured_bacterium_o_Gaiellales	2.43466109289			-
k__Bacteria.p__Proteobacteria.c__Alphaproteobacteria.o__Rhodospirillales.f__uncultured_bacterium_o_Rhodospirillales.g__uncultured_bacterium_o_Rhodospirillales	3.98205424161			-
k__Bacteria.p__Firmicutes.c__Clostridia.o__Clostridiales.f__Ruminococcaceae.g__Fournierella	2.31244375234			-
k__Bacteria.p__Actinobacteria.c__Coriobacteriia.o__Coriobacteriales.f__Eggerthellaceae	3.70175825335			-
k__Bacteria.p__Bacteroidetes.c__Bacteroidia.o__Bacteroidales.f__Prevotellaceae.g__Alloprevotella	4.9751251209	NC	4.64956420714	0.0103315096985
k__Bacteria.p__Firmicutes.c__Clostridia.o__Clostridiales.f__Family_XIII.g__Anaerovorax	2.54401800055			-
k__Bacteria.p__Proteobacteria.c__Alphaproteobacteria.o__Rhizobiales.f__Xanthobacteraceae.g__uncultured_bacterium_f_Xanthobacteraceae	3.41463278958			-
k__Bacteria.p__Bacteroidetes.c__Bacteroidia.o__Bacteroidales.f__Muribaculaceae.g__uncultured_bacterium_f_Muribaculaceae.s__uncultured_bacterium_f_Muribaculaceae	5.28344629823	NC	4.85930137843	0.0137319330674
k__Bacteria.p__Firmicutes.c__Clostridia.o__Clostridiales.f__Lachnospiraceae.g__Lachnospiraceae_NK4A136_group.s__Lachnospiraceae_bacterium_10_1	4.45450538388	NC	4.06764305008	0.0178514096181
k__Bacteria.p__Acidobacteria.c__Acidobacteriia.o__Subgroup_2	3.33696119003			-
k__Bacteria.p__Proteobacteria.c__Gammaproteobacteria.o__Betaproteobacteriales.f__Burkholderiaceae.g__uncultured_bacterium_f_Burkholderiaceae.s__uncultured_bacterium_f_Burkholderiaceae	2.44768517388			-
k__Bacteria.p__Nitrospirae.c__Nitrospira	2.44960388505			-
k__Bacteria.p__Patescibacteria.c__Saccharimonadia.o__Saccharimonadales.f__Saccharimonadaceae	3.20688300462			-
k__Bacteria.p__Firmicutes.c__Clostridia.o__Clostridiales.f__Family_XIII.g__uncultured_bacterium_f_Family_XIII.s__uncultured_bacterium_f_Family_XIII	3.43538654791			-
k__Bacteria.p__Firmicutes.c__Clostridia.o__Clostridiales.f__Ruminococcaceae.g__Ruminococcus_1.s__Ruminococcus_flavefaciens	3.297065243			0.00332923062683
k__Bacteria.p__Firmicutes.c__Bacilli.o__Bacillales.f__Staphylococcaceae	2.93536160564			-
k__Bacteria.p__Proteobacteria.c__Deltaproteobacteria.o__Desulfovibrionales.f__Desulfovibrionaceae.g__uncultured_bacterium_f_Desulfovibrionaceae.s__uncultured_bacterium_f_Desulfovibrionaceae	4.91995224644	SASP	4.51309291122	0.0115419170647
k__Bacteria.p__Bacteroidetes.c__Bacteroidia.o__Bacteroidales.f__Rikenellaceae.g__Alistipes	4.52033058788	NC	4.20389882168	0.00801527958781
k__Bacteria.p__Firmicutes.c__Clostridia.o__Clostridiales.f__Ruminococcaceae.g__Ruminococcus_1	3.75910061067			0.00172154311305
k__Bacteria.p__Proteobacteria.c__Gammaproteobacteria.o__Betaproteobacteriales.f__Burkholderiaceae.g__Delftia.s__uncultured_bacterium_g_Delftia	2.27661722447			-
k__Bacteria.p__WPS_2.c__uncultured_bacterium_p_WPS_2.o__uncultured_bacterium_p_WPS_2.f__uncultured_bacterium_p_WPS_2.g__uncultured_bacterium_p_WPS_2	2.56579276186			-
k__Bacteria.p__Bacteroidetes.c__Bacteroidia.o__Bacteroidales.f__Prevotellaceae.g__Prevotellaceae_UCG_001.s__uncultured_bacterium_g_Prevotellaceae_UCG_001	4.52507334284	NC	4.18226879778	0.0124910509268
k__Bacteria.p__Firmicutes.c__Bacilli.o__Lactobacillales.f__Streptococcaceae.g__Streptococcus.s__uncultured_bacterium_g_Streptococcus	2.76087922393			-
k__Bacteria.p__Chloroflexi.c__KD4_96.o__uncultured_bacterium_c_KD4_96.f__uncultured_bacterium_c_KD4_96.g__uncultured_bacterium_c_KD4_96	2.52859352445			-
k__Bacteria.p__Firmicutes.c__Erysipelotrichia	4.59976799151	Model	4.27450804129	0.00345690730135
k__Bacteria.p__Bacteroidetes.c__Bacteroidia.o__Bacteroidales.f__Marinifilaceae.g__Butyricimonas.s__Butyricimonas_synergistica	3.53159127088			-
k__Bacteria.p__Proteobacteria.c__Alphaproteobacteria.o__Reyranellales.f__Reyranellaceae	2.28928282642			-
k__Bacteria.p__Firmicutes.c__Erysipelotrichia.o__Erysipelotrichales.f__Erysipelotrichaceae.g__Erysipelatoclostridium.s__uncultured_bacterium_g_Erysipelatoclostridium	4.46346773414	Model	4.17240120502	0.0108914214686
k__Bacteria.p__Epsilonbacteraeota.c__Campylobacteria.o__Campylobacterales	4.84679166241	Model	4.47423178174	0.0208832979046
k__Bacteria.p__Actinobacteria.c__Acidimicrobiia.o__IMCC26256.f__actinobacterium_BGR_88.g__uncultured_bacterium_f_actinobacterium_BGR_88.s__uncultured_bacterium_f_actinobacterium_BGR_88	2.27433251303			-
k__Bacteria.p__Acidobacteria.c__Acidobacteriia.o__Acidobacteriales.f__Acidobacteriaceae_Subgroup_1.g__Occallatibacter	2.56562571277			-
k__Bacteria.p__Proteobacteria.c__Alphaproteobacteria.o__Rhodospirillales	3.98205424161			-
k__Bacteria.p__Firmicutes.c__Clostridia.o__Clostridiales.f__Ruminococcaceae.g__Ruminococcaceae_NK4A214_group.s__uncultured_bacterium_g_Ruminococcaceae_NK4A214_group	2.53179066515			-
k__Bacteria.p__Actinobacteria.c__Actinobacteria.o__Micrococcales.f__Micrococcaceae.g__Glutamicibacter.s__uncultured_bacterium_g_Glutamicibacter	2.52080779321			-
k__Bacteria.p__Epsilonbacteraeota.c__Campylobacteria	4.84679166241	Model	4.47423178174	0.0208832979046
k__Bacteria.p__Actinobacteria.c__Thermoleophilia.o__Gaiellales	2.43466109289			-
k__Bacteria.p__Tenericutes.c__Mollicutes.o__Mollicutes_RF39.f__uncultured_bacterium_o_Mollicutes_RF39.g__uncultured_bacterium_o_Mollicutes_RF39	2.84997874741			-
k__Bacteria.p__Bacteroidetes.c__Bacteroidia.o__Bacteroidales.f__Rikenellaceae.g__Rikenellaceae_RC9_gut_group.s__uncultured_bacterium_g_Rikenellaceae_RC9_gut_group	4.21798709878			0.00513051439785
k__Bacteria.p__Firmicutes.c__Clostridia.o__Clostridiales.f__Ruminococcaceae.g__Pygmaiobacter.s__uncultured_bacterium_g_Pygmaiobacter	2.82336242519			-
k__Bacteria.p__Acidobacteria.c__Subgroup_6.o__uncultured_bacterium_c_Subgroup_6.f__uncultured_bacterium_c_Subgroup_6.g__uncultured_bacterium_c_Subgroup_6.s__uncultured_bacterium_c_Subgroup_6	2.45554730854			-
k__Bacteria.p__Bacteroidetes.c__Bacteroidia.o__Bacteroidales.f__Muribaculaceae.g__uncultured_bacterium_f_Muribaculaceae	5.28344629823	NC	4.85930137843	0.0137319330674
k__Bacteria.p__Firmicutes.c__Clostridia.o__Clostridiales.f__Clostridiaceae_1.g__Clostridium_sensu_stricto_1.s__swine_fecal_bacterium_SD_Pec10	3.03225836389			-
k__Bacteria.p__Firmicutes.c__Clostridia.o__Clostridiales.f__Ruminococcaceae.g__Ruminococcaceae_UCG_009.s__uncultured_bacterium_g_Ruminococcaceae_UCG_009	3.06443188957			-
k__Bacteria.p__Firmicutes.c__Clostridia.o__Clostridiales.f__Ruminococcaceae.g__Harryflintia	2.99253886475			0.00214586096103
k__Bacteria.p__Firmicutes.c__Clostridia.o__Clostridiales.f__uncultured_bacterium_o_Clostridiales.g__uncultured_bacterium_o_Clostridiales	3.70393542813			-
k__Bacteria.p__Actinobacteria.c__Coriobacteriia.o__Coriobacteriales.f__Eggerthellaceae.g__Enterorhabdus.s__uncultured_bacterium_g_Enterorhabdus	3.70175825335			-
k__Bacteria.p__Firmicutes.c__Clostridia.o__Clostridiales.f__Ruminococcaceae.g__Faecalibacterium	2.90107686266			-
k__Bacteria.p__Acidobacteria.c__Acidobacteriia.o__Acidobacteriales.f__Acidobacteriaceae_Subgroup_1	2.81739252845			-
k__Bacteria.p__Firmicutes.c__Bacilli.o__Lactobacillales	4.30453475595			-
k__Bacteria.p__Actinobacteria.c__Coriobacteriia.o__Coriobacteriales.f__Atopobiaceae	3.37736771939			0.00529704141984
k__Bacteria.p__Acidobacteria.c__Acidobacteriia.o__Acidobacteriales.f__uncultured_bacterium_o_Acidobacteriales	3.75339534606			-
k__Bacteria.p__Patescibacteria.c__Saccharimonadia	3.20688300462			-
k__Bacteria.p__Proteobacteria.c__Alphaproteobacteria.o__Sphingomonadales.f__Sphingomonadaceae.g__Sphingomonas	3.2415892702			-
k__Bacteria.p__Bacteroidetes.c__Bacteroidia.o__Bacteroidales.f__Prevotellaceae.g__uncultured_bacterium_f_Prevotellaceae.s__uncultured_bacterium_f_Prevotellaceae	2.84715610014			0.0159073409311
k__Bacteria.p__Firmicutes.c__Clostridia.o__Clostridiales.f__Clostridiaceae_1.g__Candidatus_Arthromitus	2.37782686393			-
k__Bacteria.p__Firmicutes.c__Clostridia.o__Clostridiales.f__Peptostreptococcaceae.g__Paeniclostridium.s__uncultured_bacterium_g_Paeniclostridium	2.73187701111			-
k__Bacteria.p__Bacteroidetes.c__Bacteroidia.o__Bacteroidales.f__Prevotellaceae.g__Prevotellaceae_Ga6A1_group	2.66702136023			0.0138770886774
k__Bacteria.p__Proteobacteria.c__Alphaproteobacteria.o__Rhodospirillales.f__uncultured_bacterium_o_Rhodospirillales	3.98205424161			-
k__Bacteria.p__Spirochaetes	3.63880372445			-
k__Bacteria.p__Firmicutes.c__Clostridia.o__Clostridiales.f__Lachnospiraceae.g__Butyrivibrio.s__uncultured_bacterium_g_Butyrivibrio	3.54428063601			-
k__Bacteria.p__Bacteroidetes.c__Bacteroidia.o__Bacteroidales.f__Rikenellaceae.g__Rikenella	3.00930045411			-
k__Bacteria.p__Firmicutes.c__Bacilli.o__Lactobacillales.f__Streptococcaceae.g__Lactococcus.s__uncultured_bacterium_g_Lactococcus	2.87157683679			-
k__Bacteria.p__Proteobacteria.c__Alphaproteobacteria.o__Rhizobiales.f__Rhizobiaceae.g__Aliihoeflea.s__uncultured_bacterium_g_Aliihoeflea	2.75718739463			-
k__Bacteria.p__Nitrospirae.c__Nitrospira.o__Nitrospirales.f__Nitrospiraceae.g__Nitrospira	2.44960388505			-
k__Bacteria.p__Firmicutes.c__Clostridia.o__Clostridiales.f__Family_XIII.g__Family_XIII_AD3011_group.s__uncultured_bacterium_g_Family_XIII_AD3011_group	3.62293435917			-
k__Bacteria.p__Verrucomicrobia.c__Verrucomicrobiae	4.69271965351	YJPA	4.29474725523	0.00939430978457
k__Bacteria.p__Firmicutes.c__Bacilli.o__Lactobacillales.f__Leuconostocaceae.g__Weissella.s__uncultured_bacterium_g_Weissella	2.50377000283			-
k__Bacteria.p__Firmicutes.c__Negativicutes.o__Selenomonadales.f__Veillonellaceae.g__Megamonas.s__uncultured_bacterium_g_Megamonas	2.39287042583			-
k__Bacteria.p__Proteobacteria.c__Alphaproteobacteria.o__Rhizobiales.f__Rhizobiaceae.g__Ochrobactrum.s__uncultured_bacterium_g_Ochrobactrum	3.2028631613			-
k__Bacteria.p__Actinobacteria.c__Actinobacteria.o__Streptomycetales.f__Streptomycetaceae.g__Streptomyces	2.75652280033			-
k__Bacteria.p__Proteobacteria.c__Alphaproteobacteria.o__Caulobacterales.f__Caulobacteraceae.g__Brevundimonas	2.31814131305			-
k__Bacteria.p__Firmicutes.c__Clostridia.o__Clostridiales.f__Christensenellaceae	2.62188154824			-
k__Bacteria.p__Actinobacteria.c__Actinobacteria.o__Bifidobacteriales.f__Bifidobacteriaceae	2.97116518695			-
k__Bacteria.p__Firmicutes.c__Clostridia.o__Clostridiales.f__Family_XIII.g__Anaerovorax.s__uncultured_bacterium_g_Anaerovorax	2.54401800055			-
k__Bacteria.p__Proteobacteria.c__Gammaproteobacteria.o__Betaproteobacteriales.f__Burkholderiaceae.g__Parasutterella	3.40790048014			-
k__Bacteria.p__Firmicutes.c__Clostridia.o__Clostridiales.f__Ruminococcaceae.g__Ruminococcus_1.s__uncultured_bacterium_g_Ruminococcus_1	3.61898257032			0.00561634325794
k__Bacteria.p__Actinobacteria.c__Actinobacteria.o__Bifidobacteriales	2.97116518695			-
k__Bacteria.p__Chloroflexi.c__Ktedonobacteria.o__Ktedonobacterales.f__JG30_KF_AS9.g__uncultured_bacterium_f_JG30_KF_AS9	2.52293217715			-
k__Bacteria.p__Bacteroidetes.c__Bacteroidia.o__Bacteroidales.f__Prevotellaceae.g__Prevotellaceae_Ga6A1_group.s__uncultured_bacterium_g_Prevotellaceae_Ga6A1_group	2.66702136023			0.0138770886774
k__Bacteria.p__Nitrospirae.c__Nitrospira.o__Nitrospirales.f__Nitrospiraceae	2.44960388505			-
k__Bacteria.p__Firmicutes.c__Negativicutes.o__Selenomonadales.f__Veillonellaceae.g__Veillonella	3.62621029378			-
k__Bacteria.p__Acidobacteria.c__Acidobacteriia.o__Subgroup_2.f__uncultured_bacterium_o_Subgroup_2	3.33696119003			-
k__Bacteria.p__Proteobacteria.c__Gammaproteobacteria.o__Vibrionales.f__Vibrionaceae.g__Vibrio.s__uncultured_bacterium_g_Vibrio	2.59313059584			-
k__Bacteria.p__Proteobacteria.c__Gammaproteobacteria.o__Betaproteobacteriales.f__Burkholderiaceae.g__Ramlibacter	2.20845299355			-
k__Bacteria.p__Firmicutes.c__Clostridia.o__Clostridiales.f__Lachnospiraceae.g__Butyrivibrio	3.54428063601			-
k__Bacteria.p__Spirochaetes.c__Spirochaetia.o__Brevinematales	3.63880372445			-
k__Bacteria.p__Actinobacteria.c__Actinobacteria.o__Frankiales.f__Acidothermaceae	3.16799106745			-
k__Bacteria.p__Firmicutes.c__Clostridia.o__Clostridiales.f__Peptococcaceae.g__Peptococcus	2.60755330971			-
k__Bacteria.p__Chloroflexi.c__AD3.o__uncultured_bacterium_c_AD3.f__uncultured_bacterium_c_AD3	3.04910099477			-
k__Bacteria.p__Actinobacteria.c__Acidimicrobiia.o__IMCC26256	2.27433251303			-
k__Bacteria.p__Firmicutes.c__Clostridia.o__Clostridiales.f__Ruminococcaceae.g__Candidatus_Soleaferrea	2.90422117927			0.00969699194679
k__Bacteria.p__Firmicutes.c__Clostridia.o__Clostridiales.f__Defluviitaleaceae.g__Defluviitaleaceae_UCG_011	2.40328103619			-
k__Bacteria.p__Firmicutes.c__Clostridia.o__Clostridiales.f__Lachnospiraceae.g__Acetatifactor.s__uncultured_bacterium_g_Acetatifactor	3.22071367443			-
k__Bacteria.p__Proteobacteria.c__Gammaproteobacteria.o__Enterobacteriales.f__Enterobacteriaceae.g__Serratia.s__uncultured_bacterium_g_Serratia	2.92632324936			0.0373105488296
k__Bacteria.p__Proteobacteria.c__Alphaproteobacteria.o__Caulobacterales.f__Caulobacteraceae	2.31814131305			-
k__Bacteria.p__Firmicutes.c__Clostridia.o__Clostridiales.f__Lachnospiraceae.g__ASF356	3.16894614247			-
k__Bacteria.p__Cyanobacteria.c__Melainabacteria.o__Gastranaerophilales.f__uncultured_bacterium_o_Gastranaerophilales.g__uncultured_bacterium_o_Gastranaerophilales.s__uncultured_bacterium_o_Gastranaerophilales	3.15915386045			0.0118892959142
k__Bacteria.p__Tenericutes	3.40577340643			-
k__Bacteria.p__Bacteroidetes.c__Bacteroidia.o__Bacteroidales.f__Bacteroidaceae	5.07043972498			-
k__Bacteria.p__WPS_2	2.56579276186			-
k__Bacteria.p__Epsilonbacteraeota.c__Campylobacteria.o__Campylobacterales.f__Helicobacteraceae.g__Helicobacter.s__uncultured_bacterium_g_Helicobacter	4.84605158112	Model	4.47386488739	0.0234227210841
k__Bacteria.p__Bacteroidetes.c__Bacteroidia.o__Bacteroidales.f__Bacteroidaceae.g__Bacteroides.s__uncultured_bacterium_g_Bacteroides	5.00773342455	Model	4.58593463844	0.0175731552234
k__Bacteria.p__Firmicutes.c__Clostridia.o__Clostridiales.f__Clostridiales_vadinBB60_group.g__uncultured_bacterium_f_Clostridiales_vadinBB60_group	4.23552483569			0.00641453445757
k__Bacteria.p__Actinobacteria.c__Acidimicrobiia.o__IMCC26256.f__actinobacterium_BGR_88	2.27433251303			-
k__Bacteria.p__Firmicutes.c__Clostridia.o__Clostridiales.f__Family_XIII.g___Eubacterium__brachy_group	2.48162151325			0.0203828205697
k__Bacteria.p__Firmicutes.c__Clostridia.o__Clostridiales.f__Peptococcaceae.g__uncultured_bacterium_f_Peptococcaceae.s__uncultured_bacterium_f_Peptococcaceae	3.90470555895			-
k__Bacteria.p__Deferribacteres.c__Deferribacteres.o__Deferribacterales.f__Deferribacteraceae	4.7993089223	Model	4.43359036339	0.00285120843045
k__Bacteria.p__Cyanobacteria.c__Melainabacteria.o__Gastranaerophilales.f__Clostridium_sp__K4410_MGS_306.g__uncultured_bacterium_f_Clostridium_sp__K4410_MGS_306.s__uncultured_bacterium_f_Clostridium_sp__K4410_MGS_306	3.06511376924			0.0258145687828
k__Bacteria.p__Firmicutes.c__Bacilli.o__Lactobacillales.f__Enterococcaceae	3.44976777806			0.0171188456323
k__Bacteria.p__Proteobacteria.c__Gammaproteobacteria.o__Enterobacteriales.f__Enterobacteriaceae.g__Pantoea.s__uncultured_bacterium_g_Pantoea	3.0160961897			-
k__Bacteria.p__Firmicutes.c__Clostridia.o__Clostridiales.f__Ruminococcaceae.g__Anaerotruncus	3.73428888204			-
k__Bacteria.p__Cyanobacteria.c__Melainabacteria.o__Gastranaerophilales.f__Clostridium_sp__K4410_MGS_306.g__uncultured_bacterium_f_Clostridium_sp__K4410_MGS_306	3.06511376924			0.0258145687828
k__Bacteria.p__Chloroflexi.c__Ktedonobacteria	2.89459537441			-
k__Bacteria.p__Actinobacteria.c__Actinobacteria.o__Bifidobacteriales.f__Bifidobacteriaceae.g__Bifidobacterium.s__Bifidobacterium_animalis	2.71680881866			0.0466058963089
k__Bacteria.p__Patescibacteria	3.20688300462			-
k__Bacteria.p__Firmicutes.c__Clostridia.o__Clostridiales.f__Clostridiales_vadinBB60_group	4.23552483569			0.00641453445757
k__Bacteria.p__Firmicutes.c__Erysipelotrichia.o__Erysipelotrichales.f__Erysipelotrichaceae.g__Candidatus_Stoquefichus	3.82172071606			0.0117878349767
k__Bacteria.p__Firmicutes.c__Clostridia.o__Clostridiales.f__Lachnospiraceae.g__uncultured_bacterium_f_Lachnospiraceae.s__uncultured_bacterium_f_Lachnospiraceae	5.32854206092	YJPA	4.80507512671	0.0167637316752
k__Bacteria.p__Proteobacteria.c__Gammaproteobacteria.o__Enterobacteriales.f__Enterobacteriaceae	4.78881402498			-
k__Bacteria.p__Firmicutes.c__Clostridia.o__Clostridiales.f__Family_XIII.g___Eubacterium__brachy_group.s__uncultured_bacterium_g__Eubacterium__brachy_group	2.48162151325			0.0203828205697
k__Bacteria.p__Firmicutes.c__Clostridia.o__Clostridiales.f__Peptococcaceae	3.92584399612			-
k__Bacteria.p__Acidobacteria.c__Subgroup_6.o__uncultured_bacterium_c_Subgroup_6.f__uncultured_bacterium_c_Subgroup_6.g__uncultured_bacterium_c_Subgroup_6	2.45554730854			-
k__Bacteria.p__Firmicutes.c__Clostridia.o__Clostridiales.f__Lachnospiraceae.g__Lachnospiraceae_NK4A136_group.s__uncultured_bacterium_g_Lachnospiraceae_NK4A136_group	4.88054077			-
k__Bacteria.p__Actinobacteria.c__Actinobacteria	4.10564426052			-
k__Bacteria.p__Proteobacteria.c__Alphaproteobacteria	4.18131336556			-
k__Bacteria.p__Proteobacteria.c__Deltaproteobacteria.o__Desulfovibrionales.f__Desulfovibrionaceae.g__Desulfovibrio.s__uncultured_bacterium_g_Desulfovibrio	4.51435919671	SASP	4.08792874219	0.00788889905922
k__Bacteria.p__Firmicutes.c__Clostridia.o__Clostridiales.f__Lachnospiraceae.g___Ruminococcus__torques_group	3.62816591641			-
k__Bacteria.p__Chloroflexi.c__AD3	3.04910099477			-
k__Bacteria.p__Firmicutes.c__Bacilli.o__Lactobacillales.f__Lactobacillaceae.g__Lactobacillus.s__uncultured_bacterium_g_Lactobacillus	4.18180230325			0.0445011345518
k__Bacteria.p__Actinobacteria.c__Actinobacteria.o__Corynebacteriales.f__Dietziaceae.g__Dietzia.s__uncultured_bacterium_g_Dietzia	3.09998450596			-
k__Bacteria.p__Firmicutes.c__Clostridia.o__Clostridiales.f__Ruminococcaceae.g__Ruminiclostridium.s__uncultured_bacterium_g_Ruminiclostridium	4.47784733823			-
k__Bacteria.p__Firmicutes.c__Erysipelotrichia.o__Erysipelotrichales.f__Erysipelotrichaceae.g__Turicibacter	3.85194497537			0.00095150542303
k__Bacteria.p__Proteobacteria.c__Gammaproteobacteria.o__Alteromonadales.f__Shewanellaceae.g__Shewanella.s__uncultured_bacterium_g_Shewanella	3.04134153784			-
k__Bacteria.p__Firmicutes.c__Clostridia.o__Clostridiales.f__Ruminococcaceae.g__Ruminococcaceae_UCG_014	4.23938432286			-
k__Bacteria.p__Firmicutes.c__Clostridia.o__Clostridiales	5.77033058991			-
k__Bacteria.p__Chloroflexi.c__TK10.o__uncultured_bacterium_c_TK10.f__uncultured_bacterium_c_TK10.g__uncultured_bacterium_c_TK10	2.38243408687			-
k__Bacteria.p__Proteobacteria.c__Alphaproteobacteria.o__Rhodospirillales.f__uncultured_bacterium_o_Rhodospirillales.g__uncultured_bacterium_o_Rhodospirillales.s__uncultured_bacterium_o_Rhodospirillales	3.98205424161			-
k__Bacteria.p__Verrucomicrobia.c__Verrucomicrobiae.o__Verrucomicrobiales.f__Akkermansiaceae.g__Akkermansia	4.69271965351	YJPA	4.29474725523	0.00939430978457
k__Bacteria.p__WPS_2.c__uncultured_bacterium_p_WPS_2.o__uncultured_bacterium_p_WPS_2	2.56579276186			-
k__Bacteria.p__Cyanobacteria.c__Melainabacteria	3.16677631994			0.0296877417724
k__Bacteria.p__Acidobacteria	4.04168316386			-
k__Bacteria.p__Firmicutes.c__Bacilli.o__Lactobacillales.f__Streptococcaceae.g__Lactococcus	2.87157683679			-
k__Bacteria.p__Proteobacteria.c__Gammaproteobacteria.o__Betaproteobacteriales.f__SC_I_84	2.49551405497			-
k__Bacteria.p__Firmicutes.c__Clostridia.o__Clostridiales.f__Lachnospiraceae.g__Lachnospiraceae_NK4A136_group.s__Trichinella_pseudospiralis	2.76018394647			0.00344754556632
k__Bacteria.p__Chloroflexi.c__Ktedonobacteria.o__Ktedonobacterales.f__JG30_KF_AS9.g__uncultured_bacterium_f_JG30_KF_AS9.s__uncultured_bacterium_f_JG30_KF_AS9	2.52293217715			-
k__Bacteria.p__Proteobacteria.c__Gammaproteobacteria.o__Betaproteobacteriales	3.53290310857			-
k__Bacteria.p__Firmicutes.c__Erysipelotrichia.o__Erysipelotrichales.f__Erysipelotrichaceae	4.59976799151	Model	4.27450804129	0.00345690730135
k__Bacteria.p__Proteobacteria.c__Alphaproteobacteria.o__Azospirillales.f__Azospirillaceae.g__Azospirillum.s__uncultured_bacterium_g_Azospirillum	2.892026045			-
k__Bacteria.p__Firmicutes.c__Clostridia.o__Clostridiales.f__Ruminococcaceae	5.39092671681			-
k__Bacteria.p__Actinobacteria.c__Actinobacteria.o__Streptomycetales.f__Streptomycetaceae.g__Streptomyces.s__uncultured_bacterium_g_Streptomyces	2.75652280033			-
k__Bacteria.p__Fusobacteria.c__Fusobacteriia	3.07910633185			-
k__Bacteria.p__Firmicutes.c__Clostridia.o__Clostridiales.f__Ruminococcaceae.g__Ruminiclostridium_9	4.7564819021			-
k__Bacteria.p__Firmicutes.c__Clostridia.o__Clostridiales.f__Ruminococcaceae.g__Ruminiclostridium_6	4.05818569881			0.00342014075544
k__Bacteria.p__Firmicutes.c__Clostridia.o__Clostridiales.f__Ruminococcaceae.g__Ruminiclostridium_5	3.95402789705			-
k__Bacteria.p__Firmicutes.c__Clostridia.o__Clostridiales.f__Ruminococcaceae.g__Ruminococcaceae_UCG_004.s__uncultured_bacterium_g_Ruminococcaceae_UCG_004	3.65899094084			-
k__Bacteria.p__Firmicutes.c__Clostridia.o__Clostridiales.f__uncultured_bacterium_o_Clostridiales	3.70393542813			-
k__Bacteria.p__Firmicutes.c__Clostridia.o__Clostridiales.f__Ruminococcaceae.g___Eubacterium__coprostanoligenes_group.s__uncultured_bacterium_g__Eubacterium__coprostanoligenes_group	3.69135891213			-
k__Bacteria.p__Nitrospirae	2.44960388505			-
k__Bacteria.p__Firmicutes.c__Clostridia.o__Clostridiales.f__Clostridiaceae_1.g__Clostridium_sensu_stricto_1.s__uncultured_bacterium_g_Clostridium_sensu_stricto_1	4.36105331093	Model	4.10233251654	0.0113621112695
k__Bacteria.p__Firmicutes.c__Clostridia.o__Clostridiales.f__Ruminococcaceae.g__UBA1819	3.41603188508			-
k__Bacteria.p__Cyanobacteria	3.60936669107			-
k__Bacteria.p__Proteobacteria.c__Gammaproteobacteria.o__Betaproteobacteriales.f__SC_I_84.g__uncultured_bacterium_f_SC_I_84.s__uncultured_bacterium_f_SC_I_84	2.49551405497			-
k__Bacteria.p__Firmicutes.c__Clostridia.o__Clostridiales.f__Clostridiaceae_1	4.38511602661	Model	4.12005216449	0.0212129654282
k__Bacteria.p__Proteobacteria.c__Deltaproteobacteria.o__Desulfovibrionales.f__Desulfovibrionaceae	5.0679002095	SASP	4.63731046007	0.00483855507929
k__Bacteria.p__Firmicutes.c__Erysipelotrichia.o__Erysipelotrichales	4.59976799151	Model	4.27450804129	0.00345690730135
k__Bacteria.p__Bacteroidetes.c__Bacteroidia.o__Bacteroidales.f__Prevotellaceae.g__Prevotella_9	2.93583659611			-
k__Bacteria.p__Firmicutes.c__Clostridia.o__Clostridiales.f__Ruminococcaceae.g__Ruminococcaceae_UCG_013.s__uncultured_bacterium_g_Ruminococcaceae_UCG_013	3.54290491383			-
k__Bacteria.p__Firmicutes.c__Clostridia.o__Clostridiales.f__Ruminococcaceae.g__Oscillibacter	4.51988492832			-
k__Bacteria.p__Bacteroidetes.c__Bacteroidia.o__Bacteroidales.f__Prevotellaceae.g__Prevotella_1	2.29797830229			-
k__Bacteria.p__Bacteroidetes.c__Bacteroidia.o__Bacteroidales.f__Prevotellaceae	5.10815898303	NC	4.77264757966	0.0127568834923
k__Bacteria.p__Proteobacteria.c__Gammaproteobacteria.o__Betaproteobacteriales.f__Burkholderiaceae.g__Burkholderia_Caballeronia_Paraburkholderia	2.41674802276			-
k__Bacteria.p__Patescibacteria.c__Saccharimonadia.o__Saccharimonadales.f__Saccharimonadaceae.g__Candidatus_Saccharimonas	3.20688300462			-
k__Bacteria.p__Proteobacteria.c__Gammaproteobacteria.o__Enterobacteriales.f__Enterobacteriaceae.g__uncultured_bacterium_f_Enterobacteriaceae	3.63980131645			-
k__Bacteria.p__Firmicutes.c__Clostridia.o__Clostridiales.f__Lachnospiraceae.g___Ruminococcus__torques_group.s__uncultured_bacterium_g__Ruminococcus__torques_group	3.62816591641			-
k__Bacteria.p__Acidobacteria.c__Acidobacteriia.o__Acidobacteriales.f__uncultured_bacterium_o_Acidobacteriales.g__uncultured_bacterium_o_Acidobacteriales.s__uncultured_bacterium_o_Acidobacteriales	3.75339534606			-
k__Bacteria.p__Actinobacteria.c__Actinobacteria.o__Micrococcales.f__Brevibacteriaceae.g__Brevibacterium	3.76692521222			-
k__Bacteria.p__Verrucomicrobia	4.69271965351	YJPA	4.29474725523	0.00939430978457
k__Bacteria.p__Proteobacteria.c__Alphaproteobacteria.o__Azospirillales.f__Azospirillaceae.g__Azospirillum	2.892026045			-
k__Bacteria.p__Firmicutes.c__Clostridia.o__Clostridiales.f__Lachnospiraceae.g__Agathobacter	3.00968288004			-
k__Bacteria.p__Chloroflexi.c__KD4_96.o__uncultured_bacterium_c_KD4_96.f__uncultured_bacterium_c_KD4_96	2.52859352445			-
k__Bacteria.p__Bacteroidetes.c__Bacteroidia.o__Bacteroidales.f__Prevotellaceae.g__Prevotella_1.s__uncultured_bacterium_g_Prevotella_1	2.29797830229			-
k__Bacteria.p__Firmicutes.c__Bacilli.o__Lactobacillales.f__Leuconostocaceae.g__Weissella	2.50377000283			-
k__Bacteria.p__Firmicutes.c__Clostridia.o__Clostridiales.f__Lachnospiraceae.g__Tyzzerella.s__uncultured_bacterium_g_Tyzzerella	2.52173193658			-
k__Bacteria.p__Firmicutes.c__Clostridia.o__Clostridiales.f__Clostridiales_vadinBB60_group.g__uncultured_bacterium_f_Clostridiales_vadinBB60_group.s__uncultured_bacterium_f_Clostridiales_vadinBB60_group	4.23552483569			0.00641453445757
k__Bacteria.p__Gemmatimonadetes.c__Gemmatimonadetes.o__Gemmatimonadales.f__Gemmatimonadaceae.g__uncultured_bacterium_f_Gemmatimonadaceae.s__uncultured_bacterium_f_Gemmatimonadaceae	2.69857058648			-
k__Bacteria.p__Chloroflexi.c__TK10.o__uncultured_bacterium_c_TK10.f__uncultured_bacterium_c_TK10	2.38243408687			-
k__Bacteria.p__Firmicutes.c__Clostridia.o__Clostridiales.f__Lachnospiraceae.g__Roseburia	3.76878449384			0.023668068886
k__Bacteria.p__Bacteroidetes.c__Bacteroidia.o__Bacteroidales.f__Rikenellaceae	4.6963608679	NC	4.36061580563	0.0070576912402
k__Bacteria.p__Firmicutes.c__Clostridia.o__Clostridiales.f__Ruminococcaceae.g__Ruminococcaceae_UCG_010.s__uncultured_bacterium_g_Ruminococcaceae_UCG_010	3.19488669233			0.0333409876344
k__Bacteria.p__Nitrospirae.c__Nitrospira.o__Nitrospirales.f__Nitrospiraceae.g__Nitrospira.s__uncultured_bacterium_g_Nitrospira	2.44960388505			-
k__Bacteria.p__Actinobacteria.c__Actinobacteria.o__Micrococcales.f__Dermabacteraceae.g__Brachybacterium	3.17695004513			-
k__Bacteria.p__Proteobacteria.c__Alphaproteobacteria.o__Reyranellales	2.28928282642			-
k__Bacteria.p__Firmicutes.c__Clostridia.o__Clostridiales.f__Lachnospiraceae.g__Tyzzerella	2.52173193658			-
k__Bacteria.p__Acidobacteria.c__Acidobacteriia.o__Acidobacteriales.f__Acidobacteriaceae_Subgroup_1.g__uncultured_bacterium_f_Acidobacteriaceae_Subgroup_1.s__uncultured_bacterium_f_Acidobacteriaceae_Subgroup_1	2.4607877252			-
k__Bacteria.p__Proteobacteria.c__Gammaproteobacteria.o__Enterobacteriales.f__Enterobacteriaceae.g__Pantoea	3.0160961897			-
k__Bacteria.p__Firmicutes.c__Clostridia.o__Clostridiales.f__Ruminococcaceae.g__uncultured_bacterium_f_Ruminococcaceae	4.78523463106	SASP	4.22538013156	0.0485579505775
k__Bacteria.p__Patescibacteria.c__Saccharimonadia.o__Saccharimonadales.f__Saccharimonadaceae.g__Candidatus_Saccharimonas.s__uncultured_bacterium_g_Candidatus_Saccharimonas	3.20688300462			-
k__Bacteria.p__Proteobacteria.c__Gammaproteobacteria.o__Pseudomonadales.f__Pseudomonadaceae.g__Pseudomonas.s__uncultured_bacterium_g_Pseudomonas	2.80408693425			-
k__Bacteria.p__Spirochaetes.c__Spirochaetia	3.63880372445			-
k__Bacteria.p__Cyanobacteria.c__Melainabacteria.o__Gastranaerophilales.f__uncultured_bacterium_o_Gastranaerophilales	3.15915386045			0.0118892959142
k__Bacteria.p__Firmicutes.c__Clostridia.o__Clostridiales.f__Family_XIII.g___Eubacterium__nodatum_group.s__uncultured_bacterium_g__Eubacterium__nodatum_group	3.23768172562			-
k__Bacteria.p__Firmicutes.c__Bacilli.o__Bacillales	2.93536160564			-
k__Bacteria.p__Proteobacteria.c__Gammaproteobacteria.o__Enterobacteriales.f__Enterobacteriaceae.g__Escherichia_Shigella.s__uncultured_bacterium_g_Escherichia_Shigella	4.7834123475	Model	4.4707401148	0.0422710988352
k__Bacteria.p__Firmicutes.c__Clostridia	5.77033058991			-
k__Bacteria.p__Acidobacteria.c__Acidobacteriia.o__Solibacterales.f__Solibacteraceae_Subgroup_3	3.39388370495			-
k__Bacteria.p__Firmicutes.c__Clostridia.o__Clostridiales.f__Lachnospiraceae.g__Lachnospiraceae_UCG_006	2.97202465226			-
k__Bacteria.p__Fusobacteria.c__Fusobacteriia.o__Fusobacteriales	3.07910633185			-
k__Bacteria.p__Cyanobacteria.c__Oxyphotobacteria.o__Synechococcales.f__Cyanobiaceae.g__uncultured_bacterium_f_Cyanobiaceae.s__uncultured_bacterium_f_Cyanobiaceae	2.73595492353			-
k__Bacteria.p__Deferribacteres	4.7993089223	Model	4.43359036339	0.00285120843045
k__Bacteria.p__Firmicutes.c__Clostridia.o__Clostridiales.f__Lachnospiraceae.g__Lachnospira	3.6782541445			-
k__Bacteria.p__Actinobacteria.c__Actinobacteria.o__Micrococcales.f__Brevibacteriaceae	3.76692521222			-
k__Bacteria.p__Fusobacteria.c__Fusobacteriia.o__Fusobacteriales.f__Fusobacteriaceae	3.07910633185			-
k__Bacteria.p__Actinobacteria.c__Actinobacteria.o__Micrococcales.f__Micrococcaceae.g__Glutamicibacter	2.52080779321			-
k__Bacteria.p__Gemmatimonadetes.c__Gemmatimonadetes.o__Gemmatimonadales.f__Gemmatimonadaceae.g__uncultured_bacterium_f_Gemmatimonadaceae	2.69857058648			-
k__Bacteria.p__Firmicutes.c__Clostridia.o__Clostridiales.f__Peptococcaceae.g__Peptococcus.s__uncultured_bacterium_g_Peptococcus	2.60755330971			-
k__Bacteria.p__Firmicutes.c__Clostridia.o__Clostridiales.f__Ruminococcaceae.g__Ruminiclostridium_5.s__uncultured_bacterium_g_Ruminiclostridium_5	3.95402789705			-
k__Bacteria.p__Firmicutes.c__Erysipelotrichia.o__Erysipelotrichales.f__Erysipelotrichaceae.g__Candidatus_Stoquefichus.s__uncultured_bacterium_g_Candidatus_Stoquefichus	3.82172071606			0.0117878349767
k__Bacteria.p__Firmicutes.c__Bacilli	4.31957797532			-
k__Bacteria.p__Acidobacteria.c__Acidobacteriia.o__Solibacterales.f__Solibacteraceae_Subgroup_3.g__Bryobacter	2.78418317711			-
k__Bacteria.p__Actinobacteria.c__Actinobacteria.o__Micrococcales.f__Microbacteriaceae.g__Curtobacterium.s__uncultured_bacterium_g_Curtobacterium	2.52708752114			-
k__Bacteria.p__Cyanobacteria.c__Melainabacteria.o__Gastranaerophilales.f__uncultured_bacterium_o_Gastranaerophilales.g__uncultured_bacterium_o_Gastranaerophilales	3.15915386045			0.0118892959142
k__Bacteria.p__Proteobacteria.c__Gammaproteobacteria.o__Pseudomonadales.f__Pseudomonadaceae.g__Pseudomonas	2.80408693425			-
k__Bacteria.p__Tenericutes.c__Mollicutes.o__Mollicutes_RF39.f__uncultured_bacterium_o_Mollicutes_RF39.g__uncultured_bacterium_o_Mollicutes_RF39.s__uncultured_bacterium_o_Mollicutes_RF39	2.84997874741			-
k__Bacteria.p__Firmicutes.c__Clostridia.o__Clostridiales.f__Ruminococcaceae.g__Fournierella.s__uncultured_bacterium_g_Fournierella	2.31244375234			-
k__Bacteria.p__Acidobacteria.c__Subgroup_6.o__uncultured_bacterium_c_Subgroup_6	2.45554730854			-
k__Bacteria.p__Proteobacteria.c__Alphaproteobacteria.o__Rhizobiales.f__Beijerinckiaceae.g__Roseiarcus	2.33054958776			-
k__Bacteria.p__Firmicutes.c__Erysipelotrichia.o__Erysipelotrichales.f__Erysipelotrichaceae.g__Dubosiella.s__uncultured_bacterium_g_Dubosiella	3.46000511475			0.0268162289366
k__Bacteria.p__Actinobacteria.c__Actinobacteria.o__Streptomycetales.f__Streptomycetaceae	2.75652280033			-
k__Bacteria.p__Proteobacteria.c__Deltaproteobacteria.o__Desulfovibrionales.f__Desulfovibrionaceae.g__Lawsonia.s__uncultured_bacterium_g_Lawsonia	3.61276879437			-
k__Bacteria.p__Firmicutes.c__Bacilli.o__Lactobacillales.f__Lactobacillaceae.g__Lactobacillus.s__Lactobacillus_iners_AB_1	2.44648351761			-
k__Bacteria.p__Actinobacteria.c__Actinobacteria.o__Corynebacteriales	3.36708469317			-
k__Bacteria.p__Bacteroidetes.c__Bacteroidia.o__Bacteroidales.f__Prevotellaceae.g__uncultured_bacterium_f_Prevotellaceae	2.84715610014			0.0159073409311
k__Bacteria.p__Proteobacteria.c__Gammaproteobacteria.o__Betaproteobacteriales.f__Burkholderiaceae.g__Burkholderia_Caballeronia_Paraburkholderia.s__Paraburkholderia_caribensis	2.41674802276			-
k__Bacteria.p__Firmicutes.c__Erysipelotrichia.o__Erysipelotrichales.f__Erysipelotrichaceae.g__ZOR0006.s__Firmicutes_bacterium_ZOR0006	2.62632694838			-
k__Bacteria.p__Firmicutes.c__Clostridia.o__Clostridiales.f__Lachnospiraceae.g__Lachnospiraceae_FCS020_group.s__uncultured_bacterium_g_Lachnospiraceae_FCS020_group	3.02575797639			0.0303736582642
k__Bacteria.p__Gemmatimonadetes.c__Gemmatimonadetes.o__Gemmatimonadales.f__Gemmatimonadaceae	2.69857058648			-
k__Bacteria.p__Proteobacteria.c__Gammaproteobacteria.o__Pseudomonadales.f__Moraxellaceae	3.44823168075			0.0310098740955
k__Bacteria.p__Firmicutes.c__Bacilli.o__Lactobacillales.f__Streptococcaceae.g__Streptococcus	3.16939368532			-
k__Bacteria.p__Fusobacteria.c__Fusobacteriia.o__Fusobacteriales.f__Fusobacteriaceae.g__Fusobacterium	2.29101745303			-
k__Bacteria.p__Proteobacteria.c__Gammaproteobacteria.o__Aeromonadales	3.73226550053			-
k__Bacteria.p__Firmicutes.c__Clostridia.o__Clostridiales.f__Ruminococcaceae.g__Butyricicoccus	3.97538756638			0.0171188456323
k__Bacteria.p__Firmicutes.c__Erysipelotrichia.o__Erysipelotrichales.f__Erysipelotrichaceae.g__uncultured_bacterium_f_Erysipelotrichaceae.s__uncultured_bacterium_f_Erysipelotrichaceae	3.43817700116			-
k__Bacteria.p__Acidobacteria.c__Acidobacteriia.o__Acidobacteriales.f__Acidobacteriaceae_Subgroup_1.g__uncultured_bacterium_f_Acidobacteriaceae_Subgroup_1	2.4607877252			-
k__Bacteria.p__Actinobacteria.c__Actinobacteria.o__Micrococcales.f__Dermabacteraceae	3.17695004513			-
k__Bacteria.p__Firmicutes.c__Clostridia.o__Clostridiales.f__Ruminococcaceae.g__Pygmaiobacter	2.82336242519			-
k__Bacteria.p__Firmicutes.c__Erysipelotrichia.o__Erysipelotrichales.f__Erysipelotrichaceae.g__uncultured_bacterium_f_Erysipelotrichaceae	3.43817700116			-
k__Bacteria.p__Bacteroidetes.c__Bacteroidia.o__Bacteroidales.f__Marinifilaceae.g__Odoribacter.s__uncultured_bacterium_g_Odoribacter	3.61801686208			0.00858642955612
k__Bacteria.p__Firmicutes.c__Erysipelotrichia.o__Erysipelotrichales.f__Erysipelotrichaceae.g__Faecalibaculum	3.26540070032			-
k__Bacteria.p__Firmicutes.c__Clostridia.o__Clostridiales.f__Ruminococcaceae.g__Ruminiclostridium_6.s__uncultured_bacterium_g_Ruminiclostridium_6	4.05818569881			0.00342014075544
k__Bacteria.p__Actinobacteria.c__Thermoleophilia.o__Gaiellales.f__uncultured_bacterium_o_Gaiellales	2.43466109289			-
k__Bacteria.p__Actinobacteria.c__Actinobacteria.o__Corynebacteriales.f__Dietziaceae	3.09998450596			-
k__Bacteria.p__Actinobacteria.c__Acidimicrobiia.o__IMCC26256.f__actinobacterium_BGR_88.g__uncultured_bacterium_f_actinobacterium_BGR_88	2.27433251303			-
k__Bacteria.p__Proteobacteria.c__Gammaproteobacteria	4.85665327875			-
k__Bacteria.p__Actinobacteria.c__Acidimicrobiia.o__uncultured_bacterium_c_Acidimicrobiia.f__uncultured_bacterium_c_Acidimicrobiia.g__uncultured_bacterium_c_Acidimicrobiia	2.71919963335			-
k__Bacteria.p__Proteobacteria.c__Alphaproteobacteria.o__Rhizobiales.f__Xanthobacteraceae.g__Pseudolabrys	2.21936165562			-
k__Bacteria.p__Firmicutes.c__Clostridia.o__Clostridiales.f__Lachnospiraceae.g__Acetatifactor	3.22071367443			-
k__Bacteria.p__Proteobacteria.c__Gammaproteobacteria.o__Pseudomonadales.f__Pseudomonadaceae	2.80408693425			-
k__Bacteria.p__Firmicutes.c__Clostridia.o__Clostridiales.f__Ruminococcaceae.g__Ruminococcaceae_UCG_013	3.54290491383			-
k__Bacteria.p__Firmicutes.c__Clostridia.o__Clostridiales.f__Ruminococcaceae.g__Ruminococcaceae_UCG_010	3.19488669233			0.0333409876344
k__Bacteria.p__Proteobacteria.c__Gammaproteobacteria.o__Alteromonadales.f__Shewanellaceae	3.04134153784			-
k__Bacteria.p__Gemmatimonadetes.c__Gemmatimonadetes	2.69857058648			-
k__Bacteria.p__Actinobacteria.c__Actinobacteria.o__Micrococcales.f__Microbacteriaceae	2.52708752114			-
k__Bacteria.p__Firmicutes.c__Clostridia.o__Clostridiales.f__Ruminococcaceae.g__Intestinimonas	4.65428868674			-
k__Bacteria.p__Proteobacteria.c__Gammaproteobacteria.o__Enterobacteriales.f__Enterobacteriaceae.g__Escherichia_Shigella	4.7834123475	Model	4.4707401148	0.0422710988352
k__Bacteria.p__WPS_2.c__uncultured_bacterium_p_WPS_2	2.56579276186			-
k__Bacteria.p__Bacteroidetes.c__Bacteroidia.o__Bacteroidales.f__Prevotellaceae.g__Prevotellaceae_UCG_001	4.52507334284	NC	4.18226879778	0.0124910509268
k__Bacteria.p__Firmicutes.c__Erysipelotrichia.o__Erysipelotrichales.f__Erysipelotrichaceae.g__Turicibacter.s__uncultured_bacterium_g_Turicibacter	3.85194497537			0.00095150542303
k__Bacteria.p__Proteobacteria.c__Alphaproteobacteria.o__Rhodobacterales	2.84962385654			-
k__Bacteria.p__Firmicutes.c__Bacilli.o__Lactobacillales.f__Enterococcaceae.g__Enterococcus	3.44976777806			0.0171188456323
k__Bacteria.p__Proteobacteria.c__Gammaproteobacteria.o__Enterobacteriales	4.78881402498			-
k__Bacteria.p__Proteobacteria.c__Alphaproteobacteria.o__Caulobacterales	2.31814131305			-
k__Bacteria.p__Firmicutes.c__Clostridia.o__Clostridiales.f__Peptococcaceae.g__uncultured_bacterium_f_Peptococcaceae	3.90470555895			-
k__Bacteria.p__Proteobacteria.c__Alphaproteobacteria.o__Acetobacterales.f__Acetobacteraceae.g__uncultured_bacterium_f_Acetobacteraceae	2.45058974719			-
k__Bacteria.p__Proteobacteria.c__Alphaproteobacteria.o__Rhizobiales.f__Rhizobiaceae.g__Aliihoeflea	2.75718739463			-
k__Bacteria.p__Firmicutes.c__Clostridia.o__Clostridiales.f__Ruminococcaceae.g__Oscillibacter.s__uncultured_bacterium_g_Oscillibacter	4.51988492832			-
k__Bacteria.p__Chloroflexi	3.31561871359			-
k__Bacteria.p__Firmicutes.c__Clostridia.o__Clostridiales.f__Family_XIII.g__Family_XIII_UCG_001	2.74969973852			-
k__Bacteria.p__Firmicutes.c__Clostridia.o__Clostridiales.f__Ruminococcaceae.g__Papillibacter	2.31329406053			-
k__Bacteria.p__Firmicutes.c__Bacilli.o__Lactobacillales.f__Aerococcaceae	2.72636505968			0.0177387752212
k__Bacteria.p__Actinobacteria.c__Actinobacteria.o__Micrococcales.f__Bogoriellaceae	2.6553422253			-
k__Bacteria.p__Proteobacteria.c__Alphaproteobacteria.o__Sphingomonadales.f__Sphingomonadaceae.g__uncultured_bacterium_f_Sphingomonadaceae	2.31157246916			-
k__Bacteria.p__Acidobacteria.c__Subgroup_6.o__uncultured_bacterium_c_Subgroup_6.f__uncultured_bacterium_c_Subgroup_6	2.45554730854			-
k__Bacteria.p__Acidobacteria.c__Acidobacteriia.o__Acidobacteriales.f__uncultured_bacterium_o_Acidobacteriales.g__uncultured_bacterium_o_Acidobacteriales	3.75339534606			-
k__Bacteria.p__Firmicutes.c__Clostridia.o__Clostridiales.f__Lachnospiraceae.g__Marvinbryantia	2.87269516913			0.00225948779841
k__Bacteria.p__Bacteroidetes.c__Bacteroidia.o__Bacteroidales.f__Rikenellaceae.g__Alistipes.s__uncultured_bacterium_g_Alistipes	4.52033058788	NC	4.20389882168	0.00801527958781
