# Supplementary material for: Regulation of Yujin Powder alcoholic extracts on ILC3s-TD IgA-colonic mucosal flora axis of DSS-induced ulcerative colitis
Source: Front Microbiol. 2022 Oct 20;13:1039884. doi: 10.3389/fmicb.2022.1039884 (PMC9633017; doi:10.3389/fmicb.2022.1039884)
Supplement: Supplementary file 1 [file Data_Sheet_1.ZIP › PCA.axes]

group	axis1	axis2	axis3	axis4	axis5	axis6	axis7	axis8	axis9	axis10	axis11	axis12	axis13	axis14	axis15	axis16	axis17	axis18	axis19	axis20
YJPA1	0.0046570155519481135	0.009058656781235703	-0.011818628824279524	-0.017756780089955404	0.01279280889518669	-0.016357264733489026	0.0007715585059555863	0.0007538499708829106	-0.010227184475166342	0.0035959084966632696	0.007078967761495399	-0.017205631661151924	-0.01466643792709858	0.004339645480688753	-0.013468501608436698	0.003356894688365436	0.0009990941743861018	-0.0015715519038719914	0.0038915914021204518	0.010000000000000024
YJPA2	0.00020077458867422506	0.0004009628679000425	0.002335582832499666	-0.014306026151796237	0.016268261065777855	-0.0036502732958595624	-0.0036350095145384533	0.00809592881821556	-0.00979694771053205	-0.010244507881282698	-0.00615193024208124	-0.0004799483528855706	0.022388680573308138	0.0028793265433434806	0.022501845212178396	0.002449309294948897	-0.00772750115229098	-0.000920384743590878	-0.00339110874439082	0.009999999999999986
YJPA3	0.0042969416649077715	0.010670646266313102	-0.010622869981525512	-0.002361875341782318	-0.016077609700467094	-0.003856503028117014	0.010084367474895268	-0.005399656416773053	0.008732395431984025	-0.016171240730961857	-0.004024798886753134	0.007562850490800135	-0.010332705847238968	0.012592593114299827	0.014849891421232301	0.013892346739799985	0.004330318963880477	0.010468262353086255	0.005165891859435764	0.009999999999999998
YJPA4	0.0027987875654324813	0.01135173092472405	0.00841639729615787	-0.01265727562715823	-0.008197474097120062	-0.013055771980717256	-0.005319137966099151	0.004165431667017617	0.0022789957250261895	0.02241609562843879	-0.006859798781243935	0.022247712395792384	-0.0019093339669194768	-0.012767270169148654	0.0017170950178441301	-0.003447824026419585	0.0009321015003674494	0.0035526593106049408	-0.002073462874805781	0.010000000000000016
YJPA5	-0.002089498449785175	0.012470822013471472	0.0029944253457288043	-0.006832088017583838	-0.008442168037943554	0.005317906185656482	0.011440589435519595	-0.014387756938513858	-0.004072932625952241	-0.012540686881379975	0.019893813402609616	0.00330714663386337	0.006557721249674261	-0.007640282619415155	-0.002543019562540181	-0.020774102995275937	-0.0022499386530465894	-0.009669611146898736	-0.0053379255204396014	0.01000000000000001
Model1	0.01897815021095946	-0.015126799229648316	0.029211785141792658	-0.004523860297134108	-0.01032218293822142	-0.0033326935707399565	0.00447894224936629	-0.00401843748976073	-0.0008797222449661013	-0.001489217982167647	-0.0052698517743284745	-0.013666886057080531	-0.004168395665423292	0.0065118344988393875	-0.00031202734984614477	-0.002163146337917681	-0.00022058994003592569	0.000482757658436424	0.0009840748260483367	0.010000000000000002
Model2	0.017016930159939606	-0.005324497867508394	-0.020659986433413616	0.01690496603926104	-0.0038636877904279247	-0.008479340870936571	0.01343689531248324	-0.005492866357540533	-0.003405283142341028	0.010979653536851328	-0.010019812340235197	-0.006318282150787672	0.01392077520798032	-0.007513901436354653	0.0014422233880603988	-0.005453285389748398	-0.0008641318878086552	-0.0027834177485953713	-0.0029810423871288096	0.010000000000000004
Model3	0.006464018939951516	-0.003288547550800201	0.006256433839184619	0.01889651604697762	0.014447890167952811	-0.014865264567234773	-0.0005787008221601401	0.00860082157451694	0.01418942815451927	-0.0014037300080219808	0.02416060466973867	0.00938035636813222	-0.0029176776453889715	0.003661133559117802	0.00370113324671143	0.0017291581314613157	-0.005537831018351049	-0.0011664822638036137	0.0012183515968326138	0.009999999999999998
Model4	0.018804449315284924	-0.014413267255952884	-0.014980928122061537	-0.009540156255804528	-0.003810423418895559	0.019397079492328863	-0.01636228590771072	0.008272866046946544	-0.0008425211672532053	-0.0033247760645951046	0.0058162569468457525	0.0122862351876335	-0.004345420595547797	0.0030482644925062625	-0.00609694880397822	-0.002968465634673037	-0.004024300771710197	-0.0025515741959059547	-0.0016934571475041979	0.009999999999999998
Model5	-0.0033010358566174856	-0.004163802037767864	0.0012813192281115088	0.008606790814499233	0.011958152125057875	-0.0037901434542306207	-0.012011836194011865	-0.017456715862748138	-0.003841840050862506	-0.015464796110722078	-0.013234246751130649	0.0037241401854591267	-0.014170083276898638	-0.01648675838696953	-0.0028233096904900367	-0.001566435601475862	-0.004867719023201893	0.010101184900450892	-0.011746127641852977	0.010000000000000016
NC1	-0.012693944454154093	-0.008872729976597417	-0.0016093805851721246	0.0015428762071073704	-0.0028692346836622857	-0.0037444925051750063	-0.005951761753434143	-0.00796265551394083	-0.002863314555519888	9.32902582909435e-05	-0.0025530886030857357	0.0036461712324269207	0.006085223539723653	0.0024855380067263155	-0.004771694416503762	-0.007274405644218562	-0.009510371327636373	0.0038805020346411073	0.03580038175067342	0.01000000000000002
NC2	-0.013586628193364658	-0.011088886982039432	-0.0013139153491028817	-0.0003712989012403939	-0.005694606860797586	0.005786748304013326	-0.0004897001648250346	-0.013902189704386204	-0.006891763150619846	0.016292868404602607	0.010244088784703611	-0.0028873195647300632	-0.007032849165117063	-0.0009158847390944635	0.013475309815440671	0.019064429902114256	-0.008393429027779516	-0.01389310639333556	-0.006790724220065969	0.00999999999999998
NC3	-0.013744561933799328	-0.01064499852646343	-0.0035967942102847245	-0.006800851998156082	-0.005936230402201782	0.0005238394399169955	0.0032646516704256034	0.004538107942724309	0.01014574096456916	0.0043018061919409024	0.00894854930484284	-0.00894586748339422	0.010754200209532742	-0.00025322754724705634	-0.007693316283653035	-0.00048451627629193675	-0.00042708809259233213	0.029130498623175585	-0.012898179939570018	0.010000000000000016
NC4	-0.011782095145763788	-0.009522974732795274	-0.0020501903499097656	0.000714308028928583	0.006036261649869146	-0.004446729978235793	-0.0019785365482517625	-0.004314309881559139	0.0016614167293306841	0.002684983347375604	-0.00698899928013179	0.007187730148259177	-0.0008924549144180391	0.020484334844755356	0.00022437792387409498	-0.01370506237800529	0.026754411479233024	-0.009653554861214162	-0.007700112278599263	0.009999999999999997
NC5	-0.01397138297507212	-0.007337948072846205	-0.0012981454382205487	0.00037618573852652874	-0.009288197202077712	-0.004642755712860907	0.010090570195591118	0.025549981274146084	0.0036493023294057398	-0.01212677866046526	-0.009574769834522852	-0.0021257626072130366	-0.007345843833461468	-0.0118492216408825	-0.005799817690441795	0.0004896052611018943	-0.004727195423808229	-0.016631373188858344	-0.0017082342011772002	0.009999999999999976
SASP1	0.003539961121765972	0.0011637980223106754	0.00536899935836051	-0.001387290952237602	0.0071298172897890115	0.008552319300655382	0.002729574776107837	-0.00361728923017897	0.00395954049907722	-0.004153012547434599	0.0025011254752826816	0.0021869427230270942	0.012942177917232296	-0.01542697967354227	-0.011517777844291336	0.02220345874417302	0.02331882659406973	-0.0036131695068997833	0.008883735284808297	0.01
SASP2	-0.0010990877480705704	0.008575406735374205	0.00492875774146659	0.000468938297163504	0.016200321203266616	0.018205977634562654	0.019007552752180325	-0.0017081432845102388	0.0072633510537162	0.008089207596175053	-0.012243756725225768	0.0068648637435499175	-0.0024827678150197157	0.012249250994889146	-0.011082929478755572	0.0014611479691137765	-0.015599274618789712	0.0003065231663218256	-0.001672015050326709	0.00999999999999999
SASP3	-0.0025064385532775767	0.016824458220713424	0.004701282574928412	0.014855674148739935	-0.013075147552795414	-0.0022060393353975413	-0.01805645564820003	0.003580323507837975	-0.010670772469492893	-0.002412638387391522	-0.0021576275657137294	-0.0028398624974723045	0.011338208784043163	0.014093061299702125	-0.014514014785584086	0.008687729218512382	-0.005342792241629372	-0.003211949020066232	-0.008283164212950295	0.009999999999999957
SASP4	-0.001671537993121908	0.0062170683039751064	0.004008453267422888	0.01285145405932905	0.0018083082561744968	0.01440613319218868	0.0046856957227902115	0.014468661479030143	-0.022793733433206828	0.005415007269455854	0.004643222501606664	-0.0030989995286679127	-0.011197226747629676	-0.004126160398031314	0.011231388681043659	-0.006686066983222025	0.011151388878552007	0.013442295301907482	0.006073100039647188	0.010000000000000024
SASP5	-0.00031081781583740123	0.01305090209640167	-0.0015525973316832557	0.0013197942523159641	0.0009351420315358112	0.01023726948367174	-0.015606973576083814	0.00023404839859365287	0.024405844138284383	0.005462564524628351	-0.004207948062672788	-0.02082558920556069	-0.00252579008133281	-0.005365296224182811	0.011480092808135792	-0.008810768682342554	0.0020060215881919944	-0.0056985083755840635	0.004258427459245481	0.009999999999999985
