# Supplementary material for: Regulation of Yujin Powder alcoholic extracts on ILC3s-TD IgA-colonic mucosal flora axis of DSS-induced ulcerative colitis
Source: Front Microbiol. 2022 Oct 20;13:1039884. doi: 10.3389/fmicb.2022.1039884 (PMC9633017; doi:10.3389/fmicb.2022.1039884)
Supplement: Supplementary file 1 [file Data_Sheet_1.ZIP › PCOA.axes]

pc vector number	1	2	3	4	5	6	7	8	9	10	11	12	13	14	15	16	17	18	19	20
YJPA1	-0.130574237173	0.11951705438	0.175408266662	-0.166958793015	0.0497161779503	-0.0804435636003	0.0143445096398	-0.0387546635386	0.051693396835	-0.0903443548584	-0.198223351762	0.0803442502492	-0.0253837023685	-0.0477632522291	0.0390828187768	-0.0171230226172	-0.0534703176738	0.0152805278036	0.00452179788824	-5.02416287503e-09
YJPA2	-0.0956980606531	-0.0334250868806	0.347894014987	0.287574839506	0.209513661545	0.0378190634257	-0.0602291454005	-0.0116038911839	-0.00892813844186	-0.040456078796	0.0550231212182	-0.00193377583483	-0.0206927991573	0.0381687832843	-0.016508042936	-0.0115576555128	0.00249835454779	0.00797744409393	0.00187532901558	-5.02416287503e-09
YJPA3	-0.086435032784	0.14562886321	0.131754635485	-0.189849473383	-0.133677108148	0.0478121135719	0.0247579984718	-0.0226504783775	0.0859073232427	0.0455097698971	0.161100101054	0.0542330470824	-0.0244760463346	0.0698825585633	-0.0277425280138	-0.0373156094645	-0.0752550451218	0.0151427307869	-0.0300122180496	-5.02416287503e-09
YJPA4	-0.124151446713	0.218453127134	0.0921485329988	0.0258499368136	-0.115479201817	0.21407150896	0.114450675102	-0.0454490996466	-0.165280486669	-0.0023599486237	-0.0126222289904	-0.0753442632047	0.0881827629583	-0.0815723415924	0.0137051742829	-0.0158385476147	-0.0118698458047	-0.0268095831126	0.00245814549222	-5.02416287503e-09
YJPA5	-0.0427493028714	0.303425689792	0.0306589356584	0.0511336607062	-0.0551969353724	-0.0516569025042	0.0882799756688	-0.0826246049214	0.174000267269	0.0542004292137	-0.0134205756809	-0.00753135721797	0.0411574378106	0.0246105612078	0.00268631419934	0.073608936461	0.12214586744	0.0107221745289	0.0167930415212	-5.02416287503e-09
Model1	-0.237826655204	-0.210973025564	-0.122170884528	0.214685770658	-0.175161125015	0.0736985089421	0.11378699438	0.0151740497422	0.00105184636611	0.0103963381214	-0.0614236857855	0.121727874921	-0.0934189519119	0.0192768637596	-0.0128106969623	-0.0533077322318	0.028634645595	-0.00494902632482	-0.00643894402502	-5.02416287503e-09
Model2	-0.271742579842	-0.21473696893	0.00237181950519	-0.209970999319	0.0008999032709	0.0658824048826	-0.0848879517973	-0.0294434000678	0.0344875630735	-0.107319227519	0.0213290386016	-0.123241709623	-0.0818585652454	-0.01583287416	-0.0451632777233	-0.0232696343203	0.0884981132941	-0.023650092627	0.00177144827753	-5.02416287503e-09
Model3	-0.211438717813	-0.191031086937	-0.123455623418	-0.0149598899201	0.000156722095208	0.146287627119	-0.212903205621	-0.0817312126805	0.018036942712	0.0188634776401	-0.0231777246324	0.0412046127104	0.117794983538	0.0601480291549	0.0798010767029	0.0360489887886	-0.0175343984256	0.0339043293971	0.0101565799691	-5.02416287503e-09
Model4	-0.283602528335	-0.328742437857	0.082482502224	-0.04480799268	-0.0248859895378	-0.1560383178	0.15667316546	0.182747437421	-0.0160811064258	0.0204192304731	0.0357175282086	-0.031206079364	0.0682590200981	-0.00549239855251	0.0158960594193	0.0796119770403	-0.0284968107707	0.000398000322594	0.0141312102409	-5.02416287503e-09
Model5	0.0853399397986	-0.119213745059	-0.1634174634	-0.0466394909163	0.219681229008	-0.0366634730699	0.160245924071	-0.196787969422	0.011974767329	-0.00481116825264	0.0981671502976	0.0587933474449	0.0152682819183	-0.0477510850767	0.0353891077241	-0.032800201087	-0.0109049575901	-0.0356061949394	0.0182640563406	-5.02416287503e-09
NC1	0.359695590128	-0.11539763181	-0.0136776534611	-0.00569214779639	0.0417412838955	0.0729413501661	0.0920661053023	-0.0288287596972	-0.0185316893603	0.0202166958402	-0.0384957504175	-0.0778250610064	-0.0749245666511	0.013065973159	0.0778476556193	0.0647486469946	-0.00103937427029	0.0468646065936	-0.0727936766778	-5.02416287503e-09
NC2	0.301828743945	-0.0538621795545	-0.0630583395003	0.0558810447831	-0.0548655898241	-0.0459233496641	0.0598790799887	-0.0100887474112	0.049296149574	-0.0280738187368	-0.0444849441494	-0.127964461506	0.0341551290386	0.0669683301647	-0.0330438799633	-0.0988866954515	-0.043912233358	0.0544156884171	0.0500892925019	-5.02416287503e-09
NC3	0.328591149781	-0.0988029310631	0.119857672781	-0.0250338287169	-0.0655885655695	-0.0561582691592	-0.0899917426654	0.00839496396461	0.00160245401202	0.116425264363	-0.0546756571613	-0.0119008969418	-0.00188057923647	0.0517408006551	0.052377638264	-0.0244831647331	0.00509154515465	-0.113295192313	0.00395927005173	-5.02416287503e-09
NC4	0.370672648924	-0.100366287644	0.00769563619972	-0.0484684498925	-0.0215409868838	0.00239741550603	-0.0147487334737	-0.0305749265256	-0.0764254533742	-0.0815682388902	-0.0270891278052	0.0911605960081	0.0750613455701	0.0173362864701	-0.166960784905	0.057660042453	0.0192458932382	-0.00408038898825	-0.0167474411149	-5.02416287503e-09
NC5	0.366305650079	-0.0351002840609	0.0556569667383	0.00107808116686	-0.100738290775	0.0175825695675	-0.1088073812	0.0959734679069	0.0096427644552	-0.0110176560076	0.0918740685281	0.0634111953841	-0.0420034983442	-0.138183937761	0.0547898417475	0.00395956071573	0.0294135704668	0.0397107272052	0.0406679567177	-5.02416287503e-09
SASP1	-0.188284694379	-0.0109720595363	-0.0563346662993	0.0655863812881	0.0125917293526	-0.141938119091	-0.121249357377	-0.0834108686663	-0.00650399558846	0.180260260497	-0.0251627679581	-0.0498072826625	-0.00695719038192	-0.107181156419	-0.0870245508604	-0.0167041913486	-0.0291252900899	0.023452122572	-0.0279506346631	-5.02416287503e-09
SASP2	-0.0780813484486	0.215317069761	-0.141489594071	0.0946469437017	-0.0833127693783	-0.12445346333	-0.0731439474697	-0.0726439139299	-0.0975747391058	-0.0975851501757	0.0377551183177	-0.0335620934251	-0.0964794030815	0.0397382921277	0.0147051430338	0.0940497086864	-0.0653287248028	-0.0241668413753	0.0241993748092	-5.02416287503e-09
SASP3	0.00371740950839	0.170294326235	-0.142024219668	-0.0549500345168	0.191049461226	0.193192222142	0.0126345359737	0.190955011011	0.0441992905554	0.088641790296	-0.0403043280689	0.0043800906089	-0.0575422462051	0.0106297569361	-0.0577292909364	0.0364039610494	-0.0342977965861	-0.0153308703744	0.0305662200759	-5.02416287503e-09
SASP4	0.00407301880173	0.151810549682	-0.16252408479	0.115240811766	0.0212014137754	-0.0540240038326	-0.0525007945378	0.151927345265	0.117961863868	-0.127097585679	0.0250541904662	-0.0154475740897	0.0808611748184	-0.0366117433384	0.0239768381404	-0.0480531357933	-0.00865310803808	-0.0350852887111	-0.057363910034	-5.02416287503e-09
SASP5	-0.0696395467492	0.188177044701	-0.057776454102	-0.104346370234	0.0838949802012	-0.124385322231	-0.0186567045152	0.0894202607581	-0.210529020327	0.0356999711976	0.0130598257194	0.0405095404674	0.00487741316765	0.0688225536468	0.0367253843901	-0.0667522320139	0.0843599127956	0.0351051270446	-0.00814689833745	-5.02416287503e-09
