# Supplementary material for: Regulation of Yujin Powder alcoholic extracts on ILC3s-TD IgA-colonic mucosal flora axis of DSS-induced ulcerative colitis
Source: Front Microbiol. 2022 Oct 20;13:1039884. doi: 10.3389/fmicb.2022.1039884 (PMC9633017; doi:10.3389/fmicb.2022.1039884)
Supplement: Supplementary file 1 [file Data_Sheet_1.ZIP › Rank abundance curve.reabundance]

Phylum	Class	Order	Family	Genus	Species	YJPA1	YJPA2	YJPA3	YJPA4	YJPA5	Model1	Model2	Model3	Model4	Model5	NC1	NC2	NC3	NC4	NC5	SASP1	SASP2	SASP3	SASP4	SASP5
Unassigned	Unassigned	Unassigned	Unassigned	Unassigned	Unassigned	0.0182997118156	0.000151476899773	0.00683873183015	0.0128497048629	0.00314891821853	0.000145657936901	0.054275292654	0.00166196254853	0.0339786188963	0.000196892381906	0.0103160415266	0.0020680830804	0.00134199443215	0.000446004661468	0.000474171594332	0.00353478324905	0.000520988389402	0.00178087246707	0.000998509687034	0.00780389276533
Acidobacteria	Acidobacteriia	Acidobacteriales	Acidobacteriaceae_Subgroup_1	Edaphobacter	uncultured_bacterium_g_Edaphobacter	4.32276657061e-05	5.04922999243e-05	0.0	0.0	1.5066594347e-05	5.82631747604e-05	0.0	1.43272633494e-05	0.000231147067322	3.28153969843e-05	3.28014039001e-05	0.0	2.85530730245e-05	1.43872471441e-05	1.39462233627e-05	0.000883695812264	0.0	1.60438960997e-05	2.98062593145e-05	0.000229526257804
Acidobacteria	Acidobacteriia	Acidobacteriales	Acidobacteriaceae_Subgroup_1	Granulicella	uncultured_bacterium_g_Granulicella	0.0	5.04922999243e-05	0.000286139407119	0.000130527476034	0.0	4.36973810703e-05	0.000593790646384	0.000186254423543	0.000130020225368	0.0	4.92021058501e-05	0.0	0.0	1.43872471441e-05	1.39462233627e-05	4.90942117924e-05	1.48853825543e-05	0.0	0.0	6.1207002081e-05
Acidobacteria	Acidobacteriia	Acidobacteriales	Acidobacteriaceae_Subgroup_1	Occallatibacter	uncultured_bacterium_g_Occallatibacter	0.00028818443804	0.000252461499621	0.000171683644271	0.0	6.02663773881e-05	7.28289684505e-05	0.0	0.000329527057037	0.000462294134643	0.0	3.28014039001e-05	0.000148782955425	0.000214148047684	8.63234828648e-05	2.78924467254e-05	0.00140736740472	1.48853825543e-05	1.60438960997e-05	8.94187779434e-05	0.000290733259885
Acidobacteria	Acidobacteriia	Acidobacteriales	Acidobacteriaceae_Subgroup_1	uncultured_bacterium_f_Acidobacteriaceae_Subgroup_1	uncultured_bacterium_f_Acidobacteriaceae_Subgroup_1	0.000100864553314	5.04922999243e-05	0.0	0.0	0.000210932320858	0.000131092143211	0.0	1.43272633494e-05	0.000476740826351	0.0	0.0	0.0	0.000271254193733	0.0	2.78924467254e-05	0.000785507388679	1.48853825543e-05	4.81316882992e-05	4.47093889717e-05	0.000535561268209
Acidobacteria	Acidobacteriia	Acidobacteriales	Koribacteraceae	Candidatus_Koribacter	uncultured_bacterium_g_Candidatus_Koribacter	0.000115273775216	0.000151476899773	0.0	1.45030528926e-05	0.0	8.73947621406e-05	0.0	0.0	0.000606761051719	0.0	3.28014039001e-05	1.48782955425e-05	4.28296095367e-05	0.0	0.0	0.0	2.97707651087e-05	8.02194804986e-05	2.98062593145e-05	0.000183621006243
Acidobacteria	Acidobacteriia	Acidobacteriales	uncultured_bacterium_o_Acidobacteriales	uncultured_bacterium_o_Acidobacteriales	uncultured_bacterium_o_Acidobacteriales	0.0063976945245	0.00242363039636	0.000586585784594	0.00021754579339	0.0015367926234	0.00173332944912	0.000791720861845	0.00025789074029	0.00891360878359	0.000196892381906	0.000820035097502	0.000565375230614	0.00189877935613	0.000949558311513	0.000753096061587	0.0160047130443	0.000223280738315	0.00059362415569	0.000640834575261	0.010558207859
Acidobacteria	Acidobacteriia	Solibacterales	Solibacteraceae_Subgroup_3	Bryobacter	uncultured_bacterium_g_Bryobacter	0.000576368876081	0.00047967684928	0.000171683644271	1.45030528926e-05	3.0133188694e-05	0.000145657936901	1.41378725329e-05	1.43272633494e-05	0.000650101126842	0.0	0.0001640070195	7.43914777123e-05	1.42765365122e-05	4.31617414324e-05	4.18386700881e-05	0.00201286268349	0.0	9.62633765984e-05	0.000134128166915	0.000765087526013
Acidobacteria	Acidobacteriia	Solibacterales	Solibacteraceae_Subgroup_3	Candidatus_Solibacter	bacterium_Ellin7504	0.0	0.000151476899773	0.0	4.35091586779e-05	3.0133188694e-05	7.28289684505e-05	1.41378725329e-05	1.43272633494e-05	0.0	0.0	0.00011480491365	4.46348866274e-05	2.85530730245e-05	5.75489885765e-05	4.18386700881e-05	0.000556401066981	0.0	1.60438960997e-05	7.45156482861e-05	0.000397845513527
Acidobacteria	Acidobacteriia	Solibacterales	Solibacteraceae_Subgroup_3	Candidatus_Solibacter	uncultured_bacterium_g_Candidatus_Solibacter	0.00319884726225	0.00201969199697	7.15348517798e-05	4.35091586779e-05	0.00045199783041	0.000480671191773	0.000409998303455	0.000286545266989	0.00157468939613	9.84461909528e-05	0.000442818952651	0.000208296137594	0.000613891070026	0.000273357695738	0.000139462233627	0.00530217487358	7.44269127717e-05	0.000240658441496	0.000223546944858	0.0033969886155
Acidobacteria	Acidobacteriia	Subgroup_2	uncultured_bacterium_o_Subgroup_2	uncultured_bacterium_o_Subgroup_2	uncultured_bacterium_o_Subgroup_2	0.00206051873199	0.000782630648826	0.000171683644271	4.35091586779e-05	0.000241065509552	0.000611763334984	1.41378725329e-05	2.86545266989e-05	0.00326495232592	3.28153969843e-05	0.000295212635101	0.000208296137594	0.00044257263188	0.000287744942883	0.000209193350441	0.00661135385471	0.000133968442989	0.000240658441496	0.000312965722802	0.00344289386706
Acidobacteria	Subgroup_6	uncultured_bacterium_c_Subgroup_6	uncultured_bacterium_c_Subgroup_6	uncultured_bacterium_c_Subgroup_6	uncultured_bacterium_c_Subgroup_6	0.000115273775216	0.00100984599849	0.000228911525695	0.0	6.02663773881e-05	2.91315873802e-05	0.0	0.0	0.000606761051719	0.0	0.0	0.0	0.000114212292098	2.87744942883e-05	0.0	4.90942117924e-05	5.95415302173e-05	0.0	5.96125186289e-05	0.0
Actinobacteria	Acidimicrobiia	IMCC26256	actinobacterium_BGR_88	uncultured_bacterium_f_actinobacterium_BGR_88	uncultured_bacterium_f_actinobacterium_BGR_88	7.20461095101e-05	0.000227215349659	0.0	0.0	9.03995660821e-05	0.000145657936901	1.41378725329e-05	0.00025789074029	0.000404507367813	1.64076984921e-05	8.20035097502e-05	4.46348866274e-05	0.000214148047684	5.75489885765e-05	0.000264978243892	0.000409118431604	0.0	3.20877921995e-05	2.98062593145e-05	0.000459052515608
Actinobacteria	Acidimicrobiia	uncultured_bacterium_c_Acidimicrobiia	uncultured_bacterium_c_Acidimicrobiia	uncultured_bacterium_c_Acidimicrobiia	uncultured_bacterium_c_Acidimicrobiia	1.4409221902e-05	0.000302953799546	1.4306970356e-05	1.45030528926e-05	7.53329717351e-05	2.91315873802e-05	0.0	0.0	0.0	3.28153969843e-05	1.640070195e-05	1.48782955425e-05	8.56592190735e-05	1.43872471441e-05	8.36773401763e-05	0.00171829741274	0.0	3.20877921995e-05	8.94187779434e-05	0.000749785775493
Actinobacteria	Actinobacteria	Bifidobacteriales	Bifidobacteriaceae	Bifidobacterium	Bifidobacterium_animalis	0.00028818443804	0.000858369098712	0.000801190339934	0.000507606851242	0.000120532754776	0.000364144842252	0.000523101283719	5.73090533977e-05	8.66801502456e-05	1.64076984921e-05	6.56028078002e-05	0.00011902636434	0.00012848882861	0.000230195954306	9.7623563539e-05	0.000490942117924	0.000357249181304	0.000385053506393	0.000447093889717	0.000443750765088
Actinobacteria	Actinobacteria	Bifidobacteriales	Bifidobacteriaceae	Bifidobacterium	uncultured_bacterium_g_Bifidobacterium	0.000504322766571	0.000782630648826	0.000658120636374	4.35091586779e-05	6.02663773881e-05	2.91315873802e-05	0.0	0.0	0.00101126841953	0.0	1.640070195e-05	2.97565910849e-05	0.000299807266757	8.63234828648e-05	1.39462233627e-05	0.00019637684717	4.4656147663e-05	3.20877921995e-05	1.49031296572e-05	3.06035010405e-05
Actinobacteria	Actinobacteria	Corynebacteriales	Corynebacteriaceae	Corynebacterium_1	uncultured_bacterium_g_Corynebacterium_1	0.00262247838617	0.000732138348902	0.000457823051391	0.000304564110745	0.00085879587778	0.000291315873802	0.00221964598767	0.00138974454489	0.00121352210344	3.28153969843e-05	0.000393616846801	0.00017853954651	0.000228424584196	0.000115097977153	0.000237085797166	0.000801872125943	0.000714498362608	0.000369009610294	0.00026825633383	0.000321336760925
Actinobacteria	Actinobacteria	Corynebacteriales	Dietziaceae	Dietzia	uncultured_bacterium_g_Dietzia	0.000763688760807	0.00325675334511	0.000371981229255	0.000261054952067	0.000120532754776	0.000131092143211	0.00199344002714	0.00285112540654	0.00109794856978	3.28153969843e-05	1.640070195e-05	7.43914777123e-05	0.000414019558855	7.19362357207e-05	0.000111569786902	0.00189830952264	8.9312295326e-05	0.000112307272698	5.96125186289e-05	9.18105031216e-05
Actinobacteria	Actinobacteria	Frankiales	Acidothermaceae	Acidothermus	uncultured_bacterium_g_Acidothermus	0.00152737752161	0.000176723049735	1.4306970356e-05	0.0	0.00015066594347	0.000670026509745	2.82757450659e-05	0.000128945370145	0.00153134932101	6.56307939685e-05	0.000196808423401	8.92697732548e-05	0.00057106146049	0.000215808707162	0.000223139573803	0.00440211432405	1.48853825543e-05	8.02194804986e-05	0.00016393442623	0.00261659933896
Actinobacteria	Actinobacteria	Micrococcales	Bogoriellaceae	uncultured_bacterium_f_Bogoriellaceae	uncultured_bacterium_f_Bogoriellaceae	0.00014409221902	0.000151476899773	0.0	1.45030528926e-05	4.5199783041e-05	4.36973810703e-05	0.00145620087089	0.000530108743929	0.000130020225368	0.0	1.640070195e-05	1.48782955425e-05	0.000242701120708	0.0	0.0	0.000392753694339	0.0	1.60438960997e-05	0.0	3.06035010405e-05
Actinobacteria	Actinobacteria	Micrococcales	Brevibacteriaceae	Brevibacterium	uncultured_bacterium_g_Brevibacterium	0.00252161383285	0.00108558444837	0.00329060318187	0.00055111600992	0.000828662689086	0.000975908177237	0.0110275405757	0.00713497714801	0.00884137532505	0.000131261587937	0.000246010529251	0.000252931024222	0.001170675994	0.000143872471441	0.000292870690617	0.0045657616967	0.000565644537065	0.000385053506393	0.000655737704918	0.000504957767169
Actinobacteria	Actinobacteria	Micrococcales	Dermabacteraceae	Brachybacterium	uncultured_bacterium_g_Brachybacterium	0.00208933717579	0.00035344609947	0.0015594597688	0.000435091586779	0.00045199783041	0.000262184286422	0.0022337838602	0.00224938034586	0.00241259751517	9.84461909528e-05	0.0001640070195	8.92697732548e-05	0.000399743022343	0.000115097977153	0.000209193350441	0.0019146742599	0.000163739208098	3.20877921995e-05	0.000178837555887	0.000229526257804
Actinobacteria	Actinobacteria	Micrococcales	Intrasporangiaceae	uncultured_bacterium_f_Intrasporangiaceae	uncultured_bacterium_f_Intrasporangiaceae	0.0	0.000732138348902	0.000128762733204	1.45030528926e-05	4.5199783041e-05	0.0	1.41378725329e-05	0.0	0.000650101126842	1.64076984921e-05	9.84042117003e-05	1.48782955425e-05	0.0	1.43872471441e-05	4.18386700881e-05	8.18236863207e-05	0.0	1.60438960997e-05	0.0	0.000153017505203
Actinobacteria	Actinobacteria	Micrococcales	Microbacteriaceae	Candidatus_Aquiluna	uncultured_bacterium_g_Candidatus_Aquiluna	0.0	0.000277707649583	0.0	0.0	1.5066594347e-05	1.45657936901e-05	1.41378725329e-05	0.000157599896844	0.000202253683906	3.28153969843e-05	3.28014039001e-05	4.46348866274e-05	0.0	4.31617414324e-05	1.39462233627e-05	0.000556401066981	0.0	0.0	0.0	0.0
Actinobacteria	Actinobacteria	Micrococcales	Microbacteriaceae	Curtobacterium	uncultured_bacterium_g_Curtobacterium	0.000273775216138	0.00126230749811	0.000114455762848	0.0	1.5066594347e-05	0.0	0.000692755754114	4.29817900483e-05	0.000202253683906	0.0	4.92021058501e-05	0.0	7.13826825612e-05	0.0	0.0	0.000147282635377	2.97707651087e-05	9.62633765984e-05	2.98062593145e-05	1.53017505203e-05
Actinobacteria	Actinobacteria	Micrococcales	Microbacteriaceae	Leucobacter	uncultured_bacterium_g_Leucobacter	1.4409221902e-05	0.0	8.58418221357e-05	0.0	6.02663773881e-05	7.28289684505e-05	0.000141378725329	0.000114618106795	0.000216700375614	1.64076984921e-05	6.56028078002e-05	0.0	0.000214148047684	1.43872471441e-05	4.18386700881e-05	0.000294565270755	1.48853825543e-05	6.41755843989e-05	0.0	1.53017505203e-05
Actinobacteria	Actinobacteria	Micrococcales	Micrococcaceae	Enteractinococcus	uncultured_bacterium_g_Enteractinococcus	8.64553314121e-05	2.52461499621e-05	0.000114455762848	0.0	3.0133188694e-05	7.28289684505e-05	0.000537239156252	0.00025789074029	0.000187806992199	0.0	0.0	0.0	0.000142765365122	0.0	8.36773401763e-05	9.81884235849e-05	0.0	0.0	0.0	0.0
Actinobacteria	Actinobacteria	Micrococcales	Micrococcaceae	Glutamicibacter	uncultured_bacterium_g_Glutamicibacter	5.76368876081e-05	0.00143903054784	0.0	5.80122115705e-05	9.03995660821e-05	4.36973810703e-05	0.0	0.0	1.44466917076e-05	3.28153969843e-05	8.20035097502e-05	1.48782955425e-05	0.00012848882861	0.0	0.000111569786902	0.00047457738066	1.48853825543e-05	6.41755843989e-05	1.49031296572e-05	9.18105031216e-05
Actinobacteria	Actinobacteria	Micrococcales	Micrococcaceae	Micrococcus	uncultured_bacterium_g_Micrococcus	0.000792507204611	0.000277707649583	8.58418221357e-05	1.45030528926e-05	6.02663773881e-05	4.36973810703e-05	0.0012017191653	0.000100290843446	0.00157468939613	0.0	1.640070195e-05	5.95131821699e-05	0.000214148047684	0.0	6.97311168136e-05	0.0	0.0	6.41755843989e-05	7.45156482861e-05	0.0
Actinobacteria	Actinobacteria	Micrococcales	Micrococcaceae	Sinomonas	uncultured_bacterium_g_Sinomonas	1.4409221902e-05	7.57384498864e-05	0.0	4.35091586779e-05	0.0	0.0	0.0	1.43272633494e-05	0.000693441201965	0.0	8.20035097502e-05	4.46348866274e-05	9.99357555857e-05	4.31617414324e-05	2.78924467254e-05	0.000621860016037	0.0	3.20877921995e-05	0.0	0.000290733259885
Actinobacteria	Actinobacteria	Pseudonocardiales	Pseudonocardiaceae	uncultured_bacterium_f_Pseudonocardiaceae	uncultured_bacterium_f_Pseudonocardiaceae	0.000374639769452	7.57384498864e-05	0.0	0.0	0.0	0.0	0.0	0.0	0.000447847442936	0.0	0.0	0.0	1.42765365122e-05	5.75489885765e-05	4.18386700881e-05	0.000147282635377	0.0	0.0	0.0	0.000336638511446
Actinobacteria	Actinobacteria	Streptomycetales	Streptomycetaceae	Streptomyces	uncultured_bacterium_g_Streptomyces	0.000115273775216	0.000530169149205	2.86139407119e-05	0.0	6.02663773881e-05	0.0	0.000579652773851	0.000845308537616	0.00131464894539	1.64076984921e-05	8.20035097502e-05	1.48782955425e-05	0.000528231850953	7.19362357207e-05	2.78924467254e-05	0.000229106321698	2.97707651087e-05	0.0	1.49031296572e-05	0.000153017505203
Actinobacteria	Coriobacteriia	Coriobacteriales	Atopobiaceae	uncultured_bacterium_f_Atopobiaceae	uncultured_bacterium_f_Atopobiaceae	0.000432276657061	0.00956829083565	0.000658120636374	0.000783164856202	0.000376664858675	0.000568065953914	0.000367584685856	0.000343854320386	0.000274487142444	3.28153969843e-05	0.00011480491365	0.000104148068797	0.000114212292098	0.000129485224297	0.000139462233627	0.000703683702358	0.000684727597499	0.00060966805179	0.000566318926975	0.000520259517689
Actinobacteria	Coriobacteriia	Coriobacteriales	Eggerthellaceae	Enterorhabdus	uncultured_bacterium_g_Enterorhabdus	0.00340057636888	0.00295379954557	0.00331921712258	0.000696146538846	0.00192852407642	0.00374340897836	0.00507549623933	0.00734988609826	0.00121352210344	0.00185406992961	0.00511701900841	0.00429982741177	0.00581055036048	0.00667568267488	0.00313790025661	0.00374752483349	0.00376600178625	0.00389866675223	0.00532041728763	0.00319806585873
Actinobacteria	Coriobacteriia	Coriobacteriales	Eggerthellaceae	Parvibacter	uncultured_bacterium_g_Parvibacter	0.000259365994236	0.000126230749811	0.0	0.0	0.0	1.45657936901e-05	0.0	0.0	0.000216700375614	9.84461909528e-05	8.20035097502e-05	0.0	0.000114212292098	0.000330906684315	2.78924467254e-05	0.0	5.95415302173e-05	3.20877921995e-05	0.0	0.0
Actinobacteria	Thermoleophilia	Gaiellales	uncultured_bacterium_o_Gaiellales	uncultured_bacterium_o_Gaiellales	uncultured_bacterium_o_Gaiellales	0.00028818443804	0.000201969199697	0.000128762733204	2.90061057853e-05	1.5066594347e-05	0.000174789524281	0.0	1.43272633494e-05	1.44466917076e-05	3.28153969843e-05	6.56028078002e-05	1.48782955425e-05	0.000228424584196	0.000100710730009	2.78924467254e-05	0.000540036329717	1.48853825543e-05	1.60438960997e-05	0.000178837555887	0.00059676827029
Bacteroidetes	Bacteroidia	Bacteroidales	Bacteroidaceae	Bacteroides	Bacteroides_acidifaciens	0.000590778097983	0.000959353698561	0.000443516081035	0.000377079375208	0.0	0.000203921111661	0.002361024713	0.00169061707523	0.00473851488009	0.0696014570036	0.0652091909534	0.0423287508183	0.00985081019345	0.0623543291227	0.0189110788798	0.000343659482547	0.000491217624293	0.0253814436298	0.00342771982116	0.00266250459053
Bacteroidetes	Bacteroidia	Bacteroidales	Bacteroidaceae	Bacteroides	Bacteroides_fragilis	2.8818443804e-05	0.000151476899773	0.0	1.45030528926e-05	3.0133188694e-05	0.0	0.0	1.43272633494e-05	1.44466917076e-05	0.000754754130638	6.56028078002e-05	0.000104148068797	0.0	2.87744942883e-05	0.0	0.000114553160849	4.4656147663e-05	1.60438960997e-05	0.0	6.1207002081e-05
Bacteroidetes	Bacteroidia	Bacteroidales	Bacteroidaceae	Bacteroides	uncultured_bacterium_g_Bacteroides	0.0638472622478	0.0657157283514	0.0487009270917	0.0138504155125	0.0224944253601	0.0588166749206	0.0664621387774	0.0801896929667	0.189728402196	0.100677637948	0.0345070769029	0.0372701303339	0.0441430508959	0.0289183667597	0.0141275242664	0.0988593778127	0.0351295028282	0.101926871922	0.0622801788376	0.111748684049
Bacteroidetes	Bacteroidia	Bacteroidales	Marinifilaceae	Butyricimonas	Butyricimonas_synergistica	0.000374639769452	0.000782630648826	0.00379134714433	0.00204493045786	0.000949195443862	0.00106330293938	0.00455239495561	0.0107167929854	0.00030338052586	1.64076984921e-05	0.00288652354321	0.000684401594953	0.00082803911771	0.000158259718585	0.000711257391498	0.00232379269151	0.00129502828223	0.000449229090792	0.000402384500745	0.00107112253642
Bacteroidetes	Bacteroidia	Bacteroidales	Marinifilaceae	Butyricimonas	uncultured_bacterium_g_Butyricimonas	0.0	0.00270133804595	0.000329060318187	0.000145030528926	0.0	0.0	0.0	0.000444145163832	0.0	0.0	0.00126285405015	0.000208296137594	0.000342636876294	1.43872471441e-05	0.000502064041058	0.00019637684717	0.0	0.0	0.0	0.0
Bacteroidetes	Bacteroidia	Bacteroidales	Marinifilaceae	Odoribacter	uncultured_bacterium_g_Odoribacter	0.00014409221902	0.000176723049735	0.00060089275495	0.000449594639672	0.0012505273308	5.82631747604e-05	1.41378725329e-05	0.000128945370145	7.2233458538e-05	0.00306823961803	0.00357535302511	0.00471641968696	0.00586765650653	0.00384139498748	0.00264978243892	0.000850966337735	0.00089312295326	8.02194804986e-05	0.000596125186289	0.000260129758844
Bacteroidetes	Bacteroidia	Bacteroidales	Muribaculaceae	Muribaculum	uncultured_bacterium_g_Muribaculum	2.8818443804e-05	0.000126230749811	0.0	0.000101521370248	0.0	4.36973810703e-05	8.48272351976e-05	4.29817900483e-05	2.88933834152e-05	0.000164076984921	0.00244370459056	0.00248467535559	0.00612463416375	0.00851725030933	0.00475566216669	0.000294565270755	0.0	3.20877921995e-05	1.49031296572e-05	0.000489656016648
Bacteroidetes	Bacteroidia	Bacteroidales	Muribaculaceae	uncultured_bacterium_f_Muribaculaceae	uncultured_bacterium_f_Muribaculaceae	0.0606916426513	0.0511739459732	0.0616058143528	0.0311815637192	0.0301633218827	0.0157601887727	0.07830967596	0.110477527687	0.0541462005201	0.181140991353	0.229331015367	0.134975897161	0.218816475123	0.179006128967	0.193252817137	0.0233197506014	0.0348615659422	0.0789199249146	0.0601937406855	0.094059860448
Bacteroidetes	Bacteroidia	Bacteroidales	Prevotellaceae	Alloprevotella	uncultured_bacterium_g_Alloprevotella	0.00106628242075	0.00143903054784	0.000887032162069	0.000899189279343	0.0245585487856	0.000349579048562	0.000607928518916	0.000616072324025	0.00160358277954	0.0258421251251	0.102094369639	0.122284711064	0.105603540581	0.0584122234052	0.0814041057682	0.00242198111509	0.000595415302173	0.00152417012947	0.00791356184799	0.00546272493573
Bacteroidetes	Bacteroidia	Bacteroidales	Prevotellaceae	Prevotella_1	uncultured_bacterium_g_Prevotella_1	2.8818443804e-05	0.000530169149205	0.000200297584983	0.0	0.000225998915205	0.000218486905351	0.000127240852796	0.000100290843446	0.000115573533661	3.28153969843e-05	4.92021058501e-05	2.97565910849e-05	7.13826825612e-05	0.0	4.18386700881e-05	0.000245471058962	4.4656147663e-05	6.41755843989e-05	1.49031296572e-05	0.000183621006243
Bacteroidetes	Bacteroidia	Bacteroidales	Prevotellaceae	Prevotella_9	uncultured_bacterium_g_Prevotella_9	0.000187319884726	0.00378692249432	0.000214604555339	7.25152644632e-05	1.5066594347e-05	4.36973810703e-05	7.06893626647e-05	8.59635800966e-05	8.66801502456e-05	3.28153969843e-05	0.00014760631755	0.0	0.000171318438147	0.000129485224297	8.36773401763e-05	0.00144009687924	1.48853825543e-05	0.000112307272698	2.98062593145e-05	0.000122414004162
Bacteroidetes	Bacteroidia	Bacteroidales	Prevotellaceae	Prevotellaceae_Ga6A1_group	uncultured_bacterium_g_Prevotellaceae_Ga6A1_group	8.64553314121e-05	0.000176723049735	0.000128762733204	0.000174036634712	3.0133188694e-05	0.000305881667492	0.000466549793587	0.000472799690531	0.00041895405952	0.000607084844209	6.56028078002e-05	0.000223174433137	0.000142765365122	0.000201421460018	8.36773401763e-05	0.000147282635377	0.000312593033641	6.41755843989e-05	0.000223546944858	0.000107112253642
Bacteroidetes	Bacteroidia	Bacteroidales	Prevotellaceae	Prevotellaceae_NK3B31_group	uncultured_bacterium_g_Prevotellaceae_NK3B31_group	0.0	0.000378692249432	0.000100148792492	1.45030528926e-05	0.0	0.0	2.82757450659e-05	5.73090533977e-05	1.44466917076e-05	6.56307939685e-05	4.92021058501e-05	0.0	0.000456849168392	1.43872471441e-05	0.000697311168136	6.54589490566e-05	0.0	0.0	0.0	0.0
Bacteroidetes	Bacteroidia	Bacteroidales	Prevotellaceae	Prevotellaceae_UCG-001	uncultured_bacterium_g_Prevotellaceae_UCG-001	0.000230547550432	0.003332491795	0.000343367288543	0.000101521370248	0.0	0.000203921111661	0.000523101283719	8.59635800966e-05	0.000939034960994	0.000262523175874	0.0247814606465	0.0203981431887	0.0628881433364	0.0414640462694	0.0171956934062	0.000572765804245	4.4656147663e-05	9.62633765984e-05	0.000104321907601	0.000734484024972
Bacteroidetes	Bacteroidia	Bacteroidales	Prevotellaceae	uncultured_bacterium_f_Prevotellaceae	uncultured_bacterium_f_Prevotellaceae	1.4409221902e-05	5.04922999243e-05	8.58418221357e-05	2.90061057853e-05	0.000120532754776	0.000116526349521	7.06893626647e-05	7.16363167471e-05	8.66801502456e-05	3.28153969843e-05	1.640070195e-05	7.43914777123e-05	4.28296095367e-05	2.87744942883e-05	0.000111569786902	0.000294565270755	0.000119083060435	0.000224614545396	0.000119225037258	0.00272371159261
Bacteroidetes	Bacteroidia	Bacteroidales	Rikenellaceae	Alistipes	uncultured_bacterium_g_Alistipes	0.00223342939481	0.0059328452411	0.018971042692	0.000986207596699	0.00491170975713	0.000393276429633	0.000791720861845	0.0024929438228	0.000736781277088	0.0102712192561	0.0536794974825	0.0251889543534	0.0327646512956	0.0279112594596	0.0251729331697	0.00165283846368	0.000833581423043	0.0100755667506	0.00840536512668	0.00420798139307
Bacteroidetes	Bacteroidia	Bacteroidales	Rikenellaceae	Rikenella	uncultured_bacterium_g_Rikenella	0.0	0.00502398384246	0.0	0.0	4.5199783041e-05	0.0	1.41378725329e-05	1.43272633494e-05	2.88933834152e-05	0.0	0.0	0.0	0.000214148047684	0.0	0.0	1.63647372641e-05	0.0	0.0	0.0	9.18105031216e-05
Bacteroidetes	Bacteroidia	Bacteroidales	Rikenellaceae	Rikenellaceae_RC9_gut_group	uncultured_bacterium_g_Rikenellaceae_RC9_gut_group	0.000345821325648	0.000605907599091	0.00237495707909	0.00113123812563	0.000798529500392	5.82631747604e-05	0.000565514901318	0.000100290843446	0.000317827217567	0.00160795445223	0.012808948223	0.0160239242992	0.0307944892569	0.0105314649095	0.012035590762	0.000769142651415	5.95415302173e-05	3.20877921995e-05	4.47093889717e-05	0.000795691027053
Bacteroidetes	Bacteroidia	Bacteroidales	Tannerellaceae	Parabacteroides	Parabacteroides_merdae	0.00304034582133	0.00310527644534	0.00161668765022	0.00111673507273	0.000677996745616	0.000946776589856	0.00127240852796	0.000272218003639	0.00180583646345	0.00234630088437	0.00319813688026	0.00386835684104	0.00843743307874	0.00441688487325	0.00126910632601	0.0	0.000133968442989	6.41755843989e-05	0.000134128166915	0.000290733259885
Bacteroidetes	Bacteroidia	Bacteroidales	Tannerellaceae	Parabacteroides	uncultured_bacterium_g_Parabacteroides	0.00951008645533	0.00623579904065	0.00457823051391	0.0188394657075	0.00158199240644	0.0013254872258	0.0211078436917	0.00899752138344	0.00901473562554	0.00269086255271	0.00424778180506	0.00485032434684	0.00779498893568	0.0128334244526	0.00919056119603	0.0252344248613	0.0020541827925	0.0206484942804	0.00722801788376	0.0144754559922
Bacteroidetes	Bacteroidia	Cytophagales	Hymenobacteraceae	Hymenobacter	uncultured_bacterium_g_Hymenobacter	0.0	0.0	0.0	0.0	0.0	0.0	0.0	0.0	1.44466917076e-05	1.64076984921e-05	0.0	0.0	0.0	0.0	0.0	0.0	0.0	0.0	0.0	0.0
Chloroflexi	AD3	uncultured_bacterium_c_AD3	uncultured_bacterium_c_AD3	uncultured_bacterium_c_AD3	uncultured_bacterium_c_AD3	0.00126801152738	0.000126230749811	4.29209110679e-05	1.45030528926e-05	0.000406798047369	0.000524368572844	2.82757450659e-05	2.86545266989e-05	0.000809014735626	3.28153969843e-05	0.000196808423401	7.43914777123e-05	7.13826825612e-05	0.000201421460018	0.000195247127078	0.00263472269953	4.4656147663e-05	6.41755843989e-05	0.000253353204173	0.00254009058636
Chloroflexi	KD4-96	uncultured_bacterium_c_KD4-96	uncultured_bacterium_c_KD4-96	uncultured_bacterium_c_KD4-96	uncultured_bacterium_c_KD4-96	0.000129682997118	0.00151476899773	1.4306970356e-05	0.0	1.5066594347e-05	0.0	1.41378725329e-05	2.86545266989e-05	0.0	0.0	3.28014039001e-05	0.0	9.99357555857e-05	4.31617414324e-05	5.57848934509e-05	0.000114553160849	2.97707651087e-05	3.20877921995e-05	1.49031296572e-05	1.53017505203e-05
Chloroflexi	Ktedonobacteria	Ktedonobacterales	JG30-KF-AS9	uncultured_bacterium_f_JG30-KF-AS9	uncultured_bacterium_f_JG30-KF-AS9	0.0	0.000100984599849	0.000329060318187	2.90061057853e-05	1.5066594347e-05	1.45657936901e-05	0.000367584685856	2.86545266989e-05	1.44466917076e-05	1.64076984921e-05	3.28014039001e-05	0.0	0.000199871511171	0.000143872471441	6.97311168136e-05	0.00111280213396	2.97707651087e-05	1.60438960997e-05	1.49031296572e-05	0.000474354266128
Chloroflexi	Ktedonobacteria	Ktedonobacterales	Ktedonobacteraceae	uncultured_bacterium_f_Ktedonobacteraceae	uncultured_bacterium_f_Ktedonobacteraceae	0.000115273775216	5.04922999243e-05	0.0	0.0	6.02663773881e-05	4.36973810703e-05	0.0	2.86545266989e-05	0.000592314360012	3.28153969843e-05	0.0	2.97565910849e-05	1.42765365122e-05	0.0	8.36773401763e-05	0.0010964373967	4.4656147663e-05	6.41755843989e-05	0.0	0.00102521728486
Chloroflexi	TK10	uncultured_bacterium_c_TK10	uncultured_bacterium_c_TK10	uncultured_bacterium_c_TK10	uncultured_bacterium_c_TK10	0.000100864553314	5.04922999243e-05	0.0	0.0	7.53329717351e-05	4.36973810703e-05	0.0	0.0	0.00109794856978	1.64076984921e-05	0.0	1.48782955425e-05	5.7106146049e-05	8.63234828648e-05	1.39462233627e-05	0.000130917898113	1.48853825543e-05	1.60438960997e-05	0.0	0.000443750765088
Cyanobacteria	Melainabacteria	Gastranaerophilales	Clostridium_sp._K4410.MGS-306	uncultured_bacterium_f_Clostridium_sp._K4410.MGS-306	uncultured_bacterium_f_Clostridium_sp._K4410.MGS-306	0.000187319884726	0.000403938399394	0.0014306970356	0.00371278154051	0.0	1.45657936901e-05	0.000409998303455	0.000171927160193	0.0	0.0	0.0	0.0	0.0	0.0	0.0	0.0	1.48853825543e-05	0.0	0.0	0.0
Cyanobacteria	Melainabacteria	Gastranaerophilales	uncultured_bacterium_o_Gastranaerophilales	uncultured_bacterium_o_Gastranaerophilales	uncultured_bacterium_o_Gastranaerophilales	1.4409221902e-05	0.000151476899773	0.000171683644271	0.0011747472843	0.0	0.0	1.41378725329e-05	0.000186254423543	0.000332273909275	0.0	0.00014760631755	0.00163661250967	0.000642444143051	0.00454637009755	0.000223139573803	0.0	0.0	0.0	0.0	0.0
Cyanobacteria	Oxyphotobacteria	Chloroplast	uncultured_bacterium_o_Chloroplast	uncultured_bacterium_o_Chloroplast	uncultured_bacterium_o_Chloroplast	0.000835734870317	0.00727089118909	0.00153084582809	0.000406085480994	0.000135599349123	0.000378710635943	0.00371826047616	0.00189119876212	0.00109794856978	4.92230954764e-05	9.84042117003e-05	0.000193417842052	0.00115639945749	0.000187034212874	0.000223139573803	0.00204559215802	0.000238166120869	0.000128351168798	0.000253353204173	0.000290733259885
Cyanobacteria	Oxyphotobacteria	Synechococcales	Cyanobiaceae	uncultured_bacterium_f_Cyanobiaceae	uncultured_bacterium_f_Cyanobiaceae	0.0	0.00270133804595	0.0	0.0	0.0	0.0	0.0	0.0	0.0	0.0	0.0	0.0	0.0	1.43872471441e-05	0.0	0.0	0.0	0.0	0.0	0.0
Deferribacteres	Deferribacteres	Deferribacterales	Deferribacteraceae	Mucispirillum	uncultured_bacterium_g_Mucispirillum	0.00806916426513	0.00416561474375	0.0215462973561	0.0049310379835	0.0193455071416	0.131660209165	0.0730362495052	0.051950656905	0.0160358277954	0.0364907214465	0.00387056566021	0.00449324525382	0.0015133128703	0.00237389577878	0.00200825616423	0.0397663115519	0.0134712712117	0.0113911662308	0.0175856929955	0.0123026074183
Epsilonbacteraeota	Campylobacteria	Campylobacterales	Helicobacteraceae	Helicobacter	Syphacia_muris	0.000129682997118	0.0143903054784	0.000429209110679	7.25152644632e-05	6.02663773881e-05	0.000276750080112	5.65514901318e-05	7.16363167471e-05	8.66801502456e-05	9.84461909528e-05	4.92021058501e-05	5.95131821699e-05	0.000114212292098	0.000100710730009	2.78924467254e-05	0.000310930008019	0.000312593033641	0.000304834025895	0.000134128166915	0.000321336760925
Epsilonbacteraeota	Campylobacteria	Campylobacterales	Helicobacteraceae	Helicobacter	uncultured_bacterium_g_Helicobacter	0.057939481268	0.0154253976269	0.0743676319103	0.00552566315209	0.0128367383837	0.0255920995135	0.161539331561	0.00978552086766	0.125440624097	0.0125190739495	0.00313253407246	0.0107570076772	0.00239845813406	0.00310764538313	0.00281713711927	0.0206850279019	0.0141559988092	0.00410723740153	0.0287332339791	0.0068704859836
Firmicutes	Bacilli	Bacillales	Bacillaceae	Bacillus	Bacillus_cohnii	0.000129682997118	0.00035344609947	7.15348517798e-05	2.90061057853e-05	0.0	0.0	7.06893626647e-05	0.000157599896844	1.44466917076e-05	1.64076984921e-05	0.0	1.48782955425e-05	0.000214148047684	0.0	0.0	0.00027820053349	0.0	1.60438960997e-05	8.94187779434e-05	1.53017505203e-05
Firmicutes	Bacilli	Bacillales	Family_XI	Gemella	uncultured_bacterium_g_Gemella	0.0	0.000100984599849	0.000114455762848	2.90061057853e-05	1.5066594347e-05	1.45657936901e-05	0.000212068087994	0.0	0.0	8.20384924607e-05	8.20035097502e-05	2.97565910849e-05	7.13826825612e-05	7.19362357207e-05	6.97311168136e-05	0.0	8.9312295326e-05	9.62633765984e-05	0.000178837555887	7.65087526013e-05
Firmicutes	Bacilli	Bacillales	Staphylococcaceae	Staphylococcus	uncultured_bacterium_g_Staphylococcus	0.000749279538905	0.00138853824792	0.000629506695662	0.000174036634712	0.000572530585187	0.000101960555831	0.000523101283719	0.00186254423543	0.0017047096215	0.0	0.00018040772145	0.000208296137594	0.000171318438147	0.000143872471441	0.000125516010264	0.000638224753302	0.000387019946413	0.000288790129795	0.000134128166915	0.00061207002081
Firmicutes	Bacilli	Lactobacillales	Aerococcaceae	Aerococcus	uncultured_bacterium_g_Aerococcus	0.00103746397695	0.000504922999243	0.000171683644271	0.000130527476034	0.000783462906045	0.0	0.000183792342928	0.000114618106795	0.0	0.0	3.28014039001e-05	0.0	4.28296095367e-05	0.0	1.39462233627e-05	1.63647372641e-05	2.97707651087e-05	0.0	0.0	3.06035010405e-05
Firmicutes	Bacilli	Lactobacillales	Enterococcaceae	Enterococcus	uncultured_bacterium_g_Enterococcus	0.00273775216138	0.00401413784398	0.000901339132425	0.00340821742977	0.000949195443862	0.00607393596877	0.000226205960527	0.000644726850724	0.00413175382837	3.28153969843e-05	8.20035097502e-05	0.000148782955425	0.000114212292098	2.87744942883e-05	2.78924467254e-05	0.0126008476934	0.000178624590652	0.000208570649296	0.000461997019374	0.000474354266128
Firmicutes	Bacilli	Lactobacillales	Lactobacillaceae	Lactobacillus	Lactobacillus_aviarius	0.0	0.0035344609947	0.0	0.0	0.0	0.0	0.0	0.0	0.0	0.0	0.0	0.0	0.0	0.0	0.0	4.90942117924e-05	0.0	0.0	0.0	0.0
Firmicutes	Bacilli	Lactobacillales	Lactobacillaceae	Lactobacillus	Lactobacillus_iners_AB-1	2.8818443804e-05	0.00131279979803	0.0	0.0	4.5199783041e-05	0.0	0.000381722558389	0.000286545266989	1.44466917076e-05	0.0	1.640070195e-05	0.0	5.7106146049e-05	0.0	5.57848934509e-05	0.0	0.0	1.60438960997e-05	0.0	0.000107112253642
Firmicutes	Bacilli	Lactobacillales	Lactobacillaceae	Lactobacillus	Lactobacillus_mucosae	1.4409221902e-05	0.000176723049735	7.15348517798e-05	7.25152644632e-05	4.5199783041e-05	0.0	0.000183792342928	0.0	0.000115573533661	0.0	4.92021058501e-05	0.0	0.0	1.43872471441e-05	1.39462233627e-05	0.000589130541509	2.97707651087e-05	0.0	1.49031296572e-05	4.59052515608e-05
Firmicutes	Bacilli	Lactobacillales	Lactobacillaceae	Lactobacillus	uncultured_bacterium_g_Lactobacillus	0.0156628242075	0.0173945973239	0.0267540345656	0.00568519673391	0.00961248719339	0.00423864596382	0.007295142227	0.00961359370747	0.0055041895406	0.00282212414065	0.00273891722566	0.00318395524609	0.0112070811621	0.0022156360602	0.00263583621555	0.0246780237943	0.00794879428401	0.0058078903881	0.00396423248882	0.00810992777574
Firmicutes	Bacilli	Lactobacillales	Leuconostocaceae	Weissella	uncultured_bacterium_g_Weissella	7.20461095101e-05	0.000504922999243	0.0	1.45030528926e-05	6.02663773881e-05	0.0	0.00048068766612	0.000100290843446	0.000910141577579	3.28153969843e-05	6.56028078002e-05	0.0	2.85530730245e-05	0.0	0.0	0.000147282635377	4.4656147663e-05	1.60438960997e-05	1.49031296572e-05	0.0
Firmicutes	Bacilli	Lactobacillales	Streptococcaceae	Lactococcus	uncultured_bacterium_g_Lactococcus	4.32276657061e-05	0.00035344609947	0.000429209110679	2.90061057853e-05	6.02663773881e-05	1.45657936901e-05	0.0	0.000401163373784	0.000216700375614	0.0	1.640070195e-05	0.0	0.000770932971661	4.31617414324e-05	4.18386700881e-05	0.0021928747934	1.48853825543e-05	0.0	0.0	0.00146896804994
Firmicutes	Bacilli	Lactobacillales	Streptococcaceae	Streptococcus	Streptococcus_sp	0.0	0.000530169149205	0.0	0.0	3.0133188694e-05	8.73947621406e-05	0.0046372221908	0.0	7.2233458538e-05	0.0	1.640070195e-05	1.48782955425e-05	2.85530730245e-05	2.87744942883e-05	2.78924467254e-05	0.0	7.44269127717e-05	8.02194804986e-05	4.47093889717e-05	0.0
Firmicutes	Bacilli	Lactobacillales	Streptococcaceae	Streptococcus	uncultured_bacterium_g_Streptococcus	0.000201729106628	0.00242363039636	0.000128762733204	5.80122115705e-05	4.5199783041e-05	0.000131092143211	0.000141378725329	0.000587417797327	0.00135798902051	0.0	0.000196808423401	4.46348866274e-05	0.000770932971661	0.000100710730009	2.78924467254e-05	0.00144009687924	8.9312295326e-05	8.02194804986e-05	0.000119225037258	0.000214224507284
Firmicutes	Clostridia	Clostridiales	Christensenellaceae	Christensenellaceae_R-7_group	uncultured_bacterium_g_Christensenellaceae_R-7_group	0.0	0.000126230749811	0.000114455762848	4.35091586779e-05	0.0	2.91315873802e-05	7.06893626647e-05	1.43272633494e-05	1.44466917076e-05	1.64076984921e-05	8.20035097502e-05	0.000342200797477	0.00119922906703	1.43872471441e-05	0.000446279147607	0.000180012109906	0.0	0.0	0.0	0.000107112253642
Firmicutes	Clostridia	Clostridiales	Clostridiaceae_1	Candidatus_Arthromitus	uncultured_bacterium_g_Candidatus_Arthromitus	0.000100864553314	0.000757384498864	5.72278814238e-05	5.80122115705e-05	0.0	0.0	2.82757450659e-05	0.000286545266989	0.0	0.000836792623099	0.000492021058501	0.000267809319764	0.000114212292098	0.000158259718585	0.00015340845699	0.000294565270755	0.0	1.60438960997e-05	1.49031296572e-05	0.000107112253642
Firmicutes	Clostridia	Clostridiales	Clostridiaceae_1	Clostridium_sensu_stricto_1	swine_fecal_bacterium_SD-Pec10	0.000619596541787	0.00128755364807	0.000500743962459	5.80122115705e-05	0.000120532754776	0.00109243452676	0.00024034383306	0.00075934495752	0.00312048540884	1.64076984921e-05	6.56028078002e-05	2.97565910849e-05	0.000356913412806	0.000100710730009	0.000139462233627	0.000425483168868	4.4656147663e-05	6.41755843989e-05	2.98062593145e-05	0.000122414004162
Firmicutes	Clostridia	Clostridiales	Clostridiaceae_1	Clostridium_sensu_stricto_1	uncultured_bacterium_g_Clostridium_sensu_stricto_1	7.20461095101e-05	0.00179247664731	5.72278814238e-05	0.0	3.0133188694e-05	0.0286363503947	0.00527342645479	0.00573090533977	0.071540017336	0.000114853889445	4.92021058501e-05	1.48782955425e-05	0.00025697765722	0.0	8.36773401763e-05	0.00122735529481	8.9312295326e-05	0.000288790129795	0.000223546944858	0.000290733259885
Firmicutes	Clostridia	Clostridiales	Clostridiales_vadinBB60_group	uncultured_bacterium_f_Clostridiales_vadinBB60_group	uncultured_bacterium_f_Clostridiales_vadinBB60_group	0.0104034582133	0.00530169149205	0.00836957765824	0.00751258139838	0.0273760019285	0.000218486905351	0.000197930215461	0.00173359886528	0.00101126841953	0.00224785469342	0.020041657783	0.0217371897875	0.0123349275466	0.0123010963082	0.0191621109004	0.0056131048816	0.0133075320036	0.031044938953	0.0107898658718	0.00714591749296
Firmicutes	Clostridia	Clostridiales	Defluviitaleaceae	Defluviitaleaceae_UCG-011	uncultured_bacterium_g_Defluviitaleaceae_UCG-011	0.000244956772334	0.0	0.000286139407119	1.45030528926e-05	0.0	0.000262184286422	0.000127240852796	0.000458472427182	0.000390060676105	0.0	0.0	0.0	0.0	0.0	8.36773401763e-05	0.000343659482547	1.48853825543e-05	0.0	2.98062593145e-05	6.1207002081e-05
Firmicutes	Clostridia	Clostridiales	Family_XIII	Anaerovorax	uncultured_bacterium_g_Anaerovorax	0.000172910662824	0.0	0.0	0.000261054952067	1.5066594347e-05	0.00116526349521	0.000254481705593	0.000229236213591	0.0	8.20384924607e-05	4.92021058501e-05	0.000104148068797	9.99357555857e-05	4.31617414324e-05	4.18386700881e-05	0.0	0.000163739208098	1.60438960997e-05	0.0	3.06035010405e-05
Firmicutes	Clostridia	Clostridiales	Family_XIII	Family_XIII_AD3011_group	uncultured_bacterium_g_Family_XIII_AD3011_group	0.000158501440922	0.000631153749053	0.000286139407119	0.000232048846282	1.5066594347e-05	0.00246161913363	0.00190861279195	0.0150436265169	0.00122796879515	9.84461909528e-05	0.000344414740951	4.46348866274e-05	0.000185594974659	0.000115097977153	0.000237085797166	0.00111280213396	0.000312593033641	0.000112307272698	0.000104321907601	6.1207002081e-05
Firmicutes	Clostridia	Clostridiales	Family_XIII	Family_XIII_UCG-001	uncultured_bacterium_g_Family_XIII_UCG-001	7.20461095101e-05	0.000328199949508	0.000887032162069	0.000754158750417	0.000271198698246	0.000116526349521	1.41378725329e-05	0.000730690430821	0.0	0.000508638653256	0.000721630885802	0.000461227161816	0.000199871511171	0.00066181336863	0.000432332924244	0.000687318965094	0.000520988389402	0.000433185194693	0.000491803278689	0.000657975272371
Firmicutes	Clostridia	Clostridiales	Family_XIII	[Eubacterium]_brachy_group	uncultured_bacterium_g_[Eubacterium]_brachy_group	0.000590778097983	2.52461499621e-05	0.000515050932814	0.000101521370248	7.53329717351e-05	1.45657936901e-05	2.82757450659e-05	0.0	2.88933834152e-05	0.0	0.000492021058501	0.000267809319764	4.28296095367e-05	0.00024458320145	0.00046022537097	0.000163647372641	4.4656147663e-05	0.000128351168798	4.47093889717e-05	0.000703880523932
Firmicutes	Clostridia	Clostridiales	Family_XIII	[Eubacterium]_nodatum_group	uncultured_bacterium_g_[Eubacterium]_nodatum_group	8.64553314121e-05	0.0011360767483	0.000357674258899	0.000159533581819	6.02663773881e-05	0.000597197541294	0.000523101283719	0.00704901356792	0.000375613984398	1.64076984921e-05	6.56028078002e-05	0.00011902636434	0.000214148047684	0.000187034212874	0.000125516010264	0.00168556793821	8.9312295326e-05	0.000128351168798	1.49031296572e-05	0.000107112253642
Firmicutes	Clostridia	Clostridiales	Family_XIII	uncultured_bacterium_f_Family_XIII	uncultured_bacterium_f_Family_XIII	0.000778097982709	0.00282756879576	0.00123039945061	0.000348073269423	0.00245585487856	0.00215573746613	0.000607928518916	0.00438414258492	0.000447847442936	3.28153969843e-05	6.56028078002e-05	0.000520740343986	0.000642444143051	0.000776911345783	0.000278924467254	0.00517125697547	0.00467401012206	6.41755843989e-05	0.00351713859911	0.000122414004162
Firmicutes	Clostridia	Clostridiales	Family_XVIII	Symbiobacterium	uncultured_bacterium_g_Symbiobacterium	0.00021613832853	7.57384498864e-05	0.0	0.0	0.0	2.91315873802e-05	0.0	0.0	0.00131464894539	0.0	4.92021058501e-05	1.48782955425e-05	0.0	0.0	1.39462233627e-05	0.000147282635377	0.0	3.20877921995e-05	0.0	0.0
Firmicutes	Clostridia	Clostridiales	Lachnospiraceae	A2	uncultured_bacterium_g_A2	0.0	5.04922999243e-05	0.0	4.35091586779e-05	0.0	4.36973810703e-05	1.41378725329e-05	1.43272633494e-05	1.44466917076e-05	3.28153969843e-05	0.000311613337051	0.00175563887401	0.000199871511171	0.000143872471441	0.00124121387928	0.0	1.48853825543e-05	0.0	1.49031296572e-05	0.0
Firmicutes	Clostridia	Clostridiales	Lachnospiraceae	ASF356	uncultured_bacterium_g_ASF356	0.00106628242075	0.00111083059833	0.00157376673916	0.00248002204464	0.000602663773881	0.00336469834241	0.000311033195725	0.00110319927791	0.00221034383126	0.000262523175874	0.0001640070195	0.00187466523835	0.000171318438147	0.000460391908612	0.000613633827959	4.90942117924e-05	0.000431676094076	0.00141186285678	0.000819672131148	0.000872199779655
Firmicutes	Clostridia	Clostridiales	Lachnospiraceae	Acetatifactor	uncultured_bacterium_g_Acetatifactor	0.00191642651297	0.000176723049735	0.00399164472931	0.000116024423141	0.00015066594347	0.00144201357532	0.00455239495561	0.00173359886528	0.000130020225368	0.000147669286429	0.000721630885802	0.000238052728679	0.00205582125776	0.00217247431876	0.000488117817695	0.000540036329717	0.000803810657934	0.000705931428388	0.000625931445604	0.000198922756763
Firmicutes	Clostridia	Clostridiales	Lachnospiraceae	Agathobacter	uncultured_bacterium_g_Agathobacter	5.76368876081e-05	0.00083312294875	0.000386288199611	0.000101521370248	9.03995660821e-05	5.82631747604e-05	1.41378725329e-05	0.000343854320386	1.44466917076e-05	3.28153969843e-05	0.00116444983845	4.46348866274e-05	0.000356913412806	0.00261847898023	0.000906504518576	6.54589490566e-05	0.000387019946413	0.000112307272698	0.0	6.1207002081e-05
Firmicutes	Clostridia	Clostridiales	Lachnospiraceae	Blautia	Lachnospiraceae_bacterium_609	0.000691642651297	0.0172936127241	0.00344797985579	0.00271207089092	0.0532453444223	0.0635068604888	0.00483515240627	0.0129948278579	0.036015602427	0.0278602720396	0.0211897069195	0.0479229899423	0.0137483046613	0.00572612436336	0.00160381568671	0.0560492251297	0.0456683536767	0.00827865038746	0.0549180327869	0.00960949932672
Firmicutes	Clostridia	Clostridiales	Lachnospiraceae	Blautia	uncultured_bacterium_g_Blautia	0.00514409221902	0.00201969199697	0.00553679752776	0.00469898913721	0.00745796420177	0.00731202843243	0.0230447322287	0.00545868733613	0.00109794856978	0.0213464157383	0.00103324422285	0.000550496935071	0.00145620672425	0.00194227836446	0.00110175164565	0.022861537958	0.00713009824352	0.0059362415569	0.00122205663189	0.00526380217897
Firmicutes	Clostridia	Clostridiales	Lachnospiraceae	Butyrivibrio	uncultured_bacterium_g_Butyrivibrio	0.000273775216138	2.52461499621e-05	0.0010730227767	0.0158953459703	0.0	0.0	0.000212068087994	0.0	1.44466917076e-05	0.0	0.0	0.0	0.0	1.43872471441e-05	0.0	0.0	2.97707651087e-05	0.0	0.0	0.0
Firmicutes	Clostridia	Clostridiales	Lachnospiraceae	Dorea	uncultured_bacterium_g_Dorea	0.00194524495677	0.00035344609947	0.00014306970356	4.35091586779e-05	0.00117519435907	0.00145657936901	0.00048068766612	0.00181956244538	0.00281710488298	1.64076984921e-05	3.28014039001e-05	0.0	1.42765365122e-05	0.0	0.000125516010264	0.000147282635377	0.000133968442989	9.62633765984e-05	5.96125186289e-05	0.000183621006243
Firmicutes	Clostridia	Clostridiales	Lachnospiraceae	GCA-900066575	uncultured_bacterium_g_GCA-900066575	0.00226224783862	0.0014642766978	0.00163099462058	0.00330669605952	0.00210932320858	0.00396189588371	0.00658824860035	0.0427095720446	0.000866801502456	0.000410192462303	0.00296852705296	0.00122002023448	0.00199871511171	0.00381262049319	0.00359812562758	0.00574402277971	0.00937779100923	0.00702722649168	0.00159463487332	0.00180560656139
Firmicutes	Clostridia	Clostridiales	Lachnospiraceae	Lachnospira	uncultured_bacterium_g_Lachnospira	0.00106628242075	0.0018682150972	0.0132339475793	0.00288610752563	0.0045501114928	0.000509802779153	0.000282757450659	0.000343854320386	2.88933834152e-05	0.00228067009041	0.000360815442901	0.00096708921026	0.000414019558855	0.00138117572584	0.000209193350441	9.81884235849e-05	0.0100178624591	0.00173274077877	0.00026825633383	0.00206573632024
Firmicutes	Clostridia	Clostridiales	Lachnospiraceae	Lachnospiraceae_FCS020_group	uncultured_bacterium_g_Lachnospiraceae_FCS020_group	0.000518731988473	0.000100984599849	0.000486436992103	0.000319067163638	0.000436931236063	0.000699158097125	0.000395860430922	0.000573090533977	0.0	0.000246115477382	0.000213209125351	0.000267809319764	0.000228424584196	0.000546715391477	0.000362601807431	0.000932790024056	0.00174158975886	0.000513404675191	0.000894187779434	0.00119353654058
Firmicutes	Clostridia	Clostridiales	Lachnospiraceae	Lachnospiraceae_NK4A136_group	Lachnospiraceae_bacterium_10-1	0.000806916426513	0.00896238323656	0.000887032162069	0.000913692332236	0.000873862472127	0.00402015905847	0.00158344172369	0.0312191068384	0.00167581623808	0.00379017835168	0.0107260590753	0.0137475450812	0.0236847740738	0.0265013092395	0.067248689055	0.00116189634575	0.00101220601369	0.00667426077749	0.0647093889717	0.00151487330151
Firmicutes	Clostridia	Clostridiales	Lachnospiraceae	Lachnospiraceae_NK4A136_group	Lachnospiraceae_bacterium_COE1	1.4409221902e-05	0.000100984599849	2.86139407119e-05	1.45030528926e-05	0.0	0.0	2.82757450659e-05	0.0	0.0	0.0	9.84042117003e-05	0.00011902636434	1.42765365122e-05	0.00611458003626	4.18386700881e-05	0.0	4.4656147663e-05	0.0	0.0	0.000153017505203
Firmicutes	Clostridia	Clostridiales	Lachnospiraceae	Lachnospiraceae_NK4A136_group	Trichinella_pseudospiralis	0.0	0.0	0.0	0.0	0.0	1.45657936901e-05	0.0	0.0	0.0	0.0	0.000344414740951	5.95131821699e-05	0.000356913412806	2.87744942883e-05	0.00207798728104	0.0	0.0	0.0	0.000119225037258	0.0
Firmicutes	Clostridia	Clostridiales	Lachnospiraceae	Lachnospiraceae_NK4A136_group	uncultured_bacterium_g_Lachnospiraceae_NK4A136_group	0.0114553314121	0.131784902802	0.0283278013048	0.0570550100796	0.0303742542036	0.106563346637	0.072739354182	0.0638136309584	0.0446258306848	0.0848934319983	0.0726223082348	0.055019936916	0.0351345563566	0.045319828504	0.0904830971773	0.0248253064297	0.0503572491813	0.0470407033644	0.0610283159463	0.0319959603379
Firmicutes	Clostridia	Clostridiales	Lachnospiraceae	Lachnospiraceae_UCG-001	uncultured_bacterium_g_Lachnospiraceae_UCG-001	0.0	0.000100984599849	8.58418221357e-05	2.90061057853e-05	0.0	0.0	1.41378725329e-05	1.43272633494e-05	1.44466917076e-05	0.0	1.640070195e-05	2.97565910849e-05	0.00129916482261	1.43872471441e-05	1.39462233627e-05	0.0	0.0	0.0	0.0	3.06035010405e-05
Firmicutes	Clostridia	Clostridiales	Lachnospiraceae	Lachnospiraceae_UCG-006	uncultured_bacterium_g_Lachnospiraceae_UCG-006	0.000302593659942	0.00083312294875	0.000200297584983	0.00232048846282	0.000979328632556	0.000335013254872	0.000678617881581	0.000544436007278	8.66801502456e-05	0.000295338572858	0.000574024568252	0.000490983752901	0.000114212292098	0.000187034212874	0.000223139573803	0.000376388957075	0.000461446859184	0.00134768727238	0.000476900149031	0.00140776104786
Firmicutes	Clostridia	Clostridiales	Lachnospiraceae	Marvinbryantia	uncultured_bacterium_g_Marvinbryantia	0.0	2.52461499621e-05	5.72278814238e-05	0.0	1.5066594347e-05	0.0	0.0	4.29817900483e-05	0.0	0.0	0.0012464533482	0.000252931024222	0.00025697765722	0.000920783817224	0.00103202052884	0.0	0.0	0.0	0.0	0.0
Firmicutes	Clostridia	Clostridiales	Lachnospiraceae	Roseburia	uncultured_bacterium_g_Roseburia	0.000648414985591	0.000429184549356	0.000200297584983	0.0155037635422	0.00313385162418	4.36973810703e-05	0.000735169371713	0.000200581686892	2.88933834152e-05	9.84461909528e-05	0.0184015875879	0.00520740343986	0.00288386037547	0.000690587862918	0.00192457882405	0.000294565270755	0.000848466805597	4.81316882992e-05	0.00070044709389	0.000244828008324
Firmicutes	Clostridia	Clostridiales	Lachnospiraceae	Tyzzerella	uncultured_bacterium_g_Tyzzerella	0.00014409221902	5.04922999243e-05	0.000243218496051	0.000913692332236	0.000180799132164	0.000407842223323	2.82757450659e-05	0.000716363167471	0.000404507367813	8.20384924607e-05	0.0001312056156	0.000550496935071	7.13826825612e-05	0.000316519437171	0.000264978243892	0.00027820053349	0.000238166120869	3.20877921995e-05	2.98062593145e-05	0.000183621006243
Firmicutes	Clostridia	Clostridiales	Lachnospiraceae	[Eubacterium]_oxidoreducens_group	uncultured_bacterium_g_[Eubacterium]_oxidoreducens_group	1.4409221902e-05	0.000126230749811	4.29209110679e-05	0.000145030528926	3.0133188694e-05	5.82631747604e-05	2.82757450659e-05	0.000143272633494	0.0	0.0	4.92021058501e-05	2.97565910849e-05	0.0	4.31617414324e-05	0.0	0.0	2.97707651087e-05	0.000128351168798	0.000149031296572	3.06035010405e-05
Firmicutes	Clostridia	Clostridiales	Lachnospiraceae	[Eubacterium]_xylanophilum_group	uncultured_bacterium_g_[Eubacterium]_xylanophilum_group	2.8818443804e-05	0.000605907599091	0.000243218496051	4.35091586779e-05	0.000105466160429	0.000131092143211	0.000113102980264	4.29817900483e-05	4.33400751228e-05	0.000131261587937	0.00129565545405	0.0010861155746	0.000185594974659	5.75489885765e-05	0.00157592323999	9.81884235849e-05	4.4656147663e-05	4.81316882992e-05	1.49031296572e-05	0.000168319255723
Firmicutes	Clostridia	Clostridiales	Lachnospiraceae	[Ruminococcus]_torques_group	uncultured_bacterium_g_[Ruminococcus]_torques_group	0.0	0.000429184549356	5.72278814238e-05	1.45030528926e-05	3.0133188694e-05	0.000655460716054	4.24136175988e-05	7.16363167471e-05	0.0195608205721	4.92230954764e-05	0.0	0.0	4.28296095367e-05	2.87744942883e-05	4.18386700881e-05	4.90942117924e-05	2.97707651087e-05	6.41755843989e-05	1.49031296572e-05	0.000153017505203
Firmicutes	Clostridia	Clostridiales	Lachnospiraceae	uncultured_bacterium_f_Lachnospiraceae	uncultured_bacterium_f_Lachnospiraceae	0.223847262248	0.177076495834	0.126559459769	0.188873257821	0.337160248297	0.0620794127072	0.0695583328621	0.089874922991	0.0289078301069	0.177449259192	0.10840863989	0.185696006665	0.130516096795	0.195709722902	0.186363382796	0.121704551033	0.214423935695	0.218935006177	0.286005961252	0.217544987147
Firmicutes	Clostridia	Clostridiales	Peptococcaceae	Peptococcus	uncultured_bacterium_g_Peptococcus	0.000129682997118	0.0	0.000100148792492	0.000188539687604	7.53329717351e-05	0.000160223730591	0.000706893626647	0.000186254423543	0.0	0.000803977226114	0.000344414740951	0.000699279890496	0.000356913412806	0.000532328144333	8.36773401763e-05	0.000376388957075	0.00055075915451	0.000754063116687	0.000298062593145	1.53017505203e-05
Firmicutes	Clostridia	Clostridiales	Peptococcaceae	uncultured_bacterium_f_Peptococcaceae	uncultured_bacterium_f_Peptococcaceae	0.00402017291066	0.00214592274678	0.00397733775896	0.00577221505127	0.00411318025673	0.00786552859265	0.00282757450659	0.00447010616502	0.000910141577579	0.00456134018081	0.00282092073541	0.00593643992144	0.0029124134485	0.00578367335194	0.00147829967645	0.0100152192057	0.00562667460554	0.0112788589581	0.00779433681073	0.00520259517689
Firmicutes	Clostridia	Clostridiales	Peptostreptococcaceae	Paeniclostridium	uncultured_bacterium_g_Paeniclostridium	0.0	0.00267609189599	0.0	0.0	0.0	0.0	0.000141378725329	0.0	0.0	0.0	1.640070195e-05	0.0	0.0	0.0	0.0	0.0	0.0	0.0	0.0	1.53017505203e-05
Firmicutes	Clostridia	Clostridiales	Peptostreptococcaceae	Romboutsia	uncultured_bacterium_g_Romboutsia	0.000259365994236	0.00254986114618	0.000572278814238	0.000246551899175	6.02663773881e-05	0.00409298802692	0.0132754623084	0.00184821697208	0.00235481074834	0.000918831115559	9.84042117003e-05	8.92697732548e-05	4.28296095367e-05	0.000115097977153	5.57848934509e-05	0.000703683702358	7.44269127717e-05	8.02194804986e-05	0.000312965722802	0.000459052515608
Firmicutes	Clostridia	Clostridiales	Peptostreptococcaceae	Terrisporobacter	uncultured_bacterium_g_Terrisporobacter	0.000115273775216	0.000757384498864	2.86139407119e-05	1.45030528926e-05	0.0	2.91315873802e-05	1.41378725329e-05	0.0	0.000144466917076	1.64076984921e-05	0.0	0.0	0.000199871511171	0.0	1.39462233627e-05	0.00067095422783	4.4656147663e-05	1.60438960997e-05	7.45156482861e-05	0.000153017505203
Firmicutes	Clostridia	Clostridiales	Ruminococcaceae	Anaerotruncus	uncultured_bacterium_g_Anaerotruncus	0.00377521613833	0.0011360767483	0.00248941284194	0.00114574117852	0.000225998915205	0.0166778337752	0.00135723576316	0.0012751264381	0.0060820572089	0.00134543127635	0.00870877273547	0.00449324525382	0.00202726818474	0.00637355048485	0.002691621109	0.00217651005613	0.00628163143793	0.00709140207608	0.00281669150522	0.00469763740972
Firmicutes	Clostridia	Clostridiales	Ruminococcaceae	Butyricicoccus	bacterium_NLAE-zl-H41	0.00014409221902	7.57384498864e-05	8.58418221357e-05	4.35091586779e-05	0.000527330802145	0.0	0.0	0.0	0.0	0.0	3.28014039001e-05	1.48782955425e-05	0.0	2.87744942883e-05	0.000223139573803	0.000163647372641	4.4656147663e-05	0.000128351168798	4.47093889717e-05	0.0
Firmicutes	Clostridia	Clostridiales	Ruminococcaceae	Butyricicoccus	uncultured_bacterium_g_Butyricicoccus	0.00152737752161	0.00171673819742	0.000357674258899	0.0013777900248	0.000316398481287	0.0307775220672	0.00305378046712	0.00408327005459	0.00199364345565	0.00698967955765	0.000918439309202	0.000669523299411	0.00229852237847	0.00238828302593	0.00139462233627	0.00446757327311	0.00311104495386	0.00194131142807	0.00070044709389	0.00455992165504
Firmicutes	Clostridia	Clostridiales	Ruminococcaceae	Candidatus_Soleaferrea	uncultured_bacterium_g_Candidatus_Soleaferrea	0.000432276657061	0.00047967684928	0.00103010186563	0.00149381444794	0.000527330802145	4.36973810703e-05	0.0	0.000100290843446	1.44466917076e-05	3.28153969843e-05	0.000393616846801	0.000520740343986	0.00057106146049	0.000604264380054	0.00145040722972	0.00027820053349	0.00226257814826	0.000545492467391	0.00016393442623	0.000397845513527
Firmicutes	Clostridia	Clostridiales	Ruminococcaceae	Faecalibacterium	uncultured_bacterium_g_Faecalibacterium	0.000374639769452	0.00290330724565	0.000414902140323	0.000130527476034	0.000120532754776	0.000203921111661	0.000395860430922	1.43272633494e-05	0.000462294134643	6.56307939685e-05	3.28014039001e-05	1.48782955425e-05	0.000399743022343	8.63234828648e-05	9.7623563539e-05	0.000850966337735	8.9312295326e-05	3.20877921995e-05	7.45156482861e-05	7.65087526013e-05
Firmicutes	Clostridia	Clostridiales	Ruminococcaceae	Fournierella	uncultured_bacterium_g_Fournierella	5.76368876081e-05	0.00035344609947	0.000486436992103	2.90061057853e-05	9.03995660821e-05	0.0	0.0	0.000659054114074	1.44466917076e-05	1.64076984921e-05	0.0	2.97565910849e-05	1.42765365122e-05	8.63234828648e-05	0.000125516010264	3.27294745283e-05	0.000640071449836	0.0	2.98062593145e-05	1.53017505203e-05
Firmicutes	Clostridia	Clostridiales	Ruminococcaceae	GCA-900066225	uncultured_bacterium_g_GCA-900066225	0.000389048991354	0.00035344609947	0.00100148792492	0.000783164856202	0.000512264207798	0.000233052699042	0.000197930215461	0.000830981274267	1.44466917076e-05	0.000196892381906	0.000246010529251	8.92697732548e-05	8.56592190735e-05	0.000201421460018	0.000223139573803	0.000507306855188	0.00102709139625	0.000240658441496	4.47093889717e-05	0.000504957767169
Firmicutes	Clostridia	Clostridiales	Ruminococcaceae	Harryflintia	uncultured_bacterium_g_Harryflintia	0.000273775216138	0.000277707649583	0.000429209110679	0.000928195385129	0.000271198698246	2.91315873802e-05	7.06893626647e-05	1.43272633494e-05	2.88933834152e-05	0.000196892381906	0.000213209125351	0.000163661250967	0.000157041901635	0.00024458320145	0.000529956487783	0.000834601600471	0.00154807978565	0.00120329220748	0.000894187779434	0.000413147264047
Firmicutes	Clostridia	Clostridiales	Ruminococcaceae	Intestinimonas	uncultured_bacterium_g_Intestinimonas	0.0575216138329	0.00903812168644	0.0564982259357	0.0633638380879	0.0361296932441	0.01701284703	0.0168240683142	0.015745662421	0.00225368390639	0.0172937142107	0.00779033342627	0.0173034577159	0.00868013419944	0.0165165597215	0.0216026999888	0.0127808598033	0.0376897886276	0.0141667602561	0.0166169895678	0.0480015913821
Firmicutes	Clostridia	Clostridiales	Ruminococcaceae	Oscillibacter	uncultured_bacterium_g_Oscillibacter	0.0126657060519	0.0121181519818	0.0562979283507	0.0631752984003	0.0193455071416	0.0338072071547	0.0226630096703	0.0543576371477	0.0115429066744	0.0325692815069	0.0182375805684	0.0143277986074	0.0126204582768	0.0264581474981	0.0148387816579	0.0255780843439	0.0470229234891	0.0180333392161	0.0148733233979	0.0228455135267
Firmicutes	Clostridia	Clostridiales	Ruminococcaceae	Papillibacter	uncultured_bacterium_g_Papillibacter	7.20461095101e-05	0.000176723049735	0.0	0.000261054952067	3.0133188694e-05	1.45657936901e-05	0.0	0.0	0.0	0.000131261587937	8.20035097502e-05	2.97565910849e-05	0.000228424584196	0.00024458320145	9.7623563539e-05	0.0	0.000238166120869	9.62633765984e-05	7.45156482861e-05	0.00061207002081
Firmicutes	Clostridia	Clostridiales	Ruminococcaceae	Pygmaiobacter	uncultured_bacterium_g_Pygmaiobacter	0.0	0.000100984599849	0.00304738468582	5.80122115705e-05	9.03995660821e-05	4.36973810703e-05	2.82757450659e-05	0.00106021748786	0.0	1.64076984921e-05	9.84042117003e-05	1.48782955425e-05	0.000142765365122	0.0	0.000906504518576	0.000343659482547	0.0	0.0	0.0	0.0
Firmicutes	Clostridia	Clostridiales	Ruminococcaceae	Ruminiclostridium	uncultured_bacterium_g_Ruminiclostridium	0.0114265129683	0.00646301439031	0.0168965319904	0.0305144232861	0.0287470620141	0.0103271477263	0.00825651755924	0.012135192057	0.0017047096215	0.00607084844209	0.0123333278664	0.0158156281616	0.0116924834035	0.0153080309614	0.0178930045744	0.0476050207014	0.0662250669842	0.0124821511656	0.010521609538	0.0125627371771
Firmicutes	Clostridia	Clostridiales	Ruminococcaceae	Ruminiclostridium_5	uncultured_bacterium_g_Ruminiclostridium_5	0.00311239193084	0.00658924514012	0.00755408034795	0.014314513205	0.00842222623998	0.00817141026015	0.00417067239722	0.0132527185982	0.00202253683906	0.00557861748733	0.00288652354321	0.00197881330715	0.00435434363623	0.00307887088884	0.00700100412808	0.0132227077094	0.017936885978	0.00243867220716	0.00630402384501	0.00482005141388
Firmicutes	Clostridia	Clostridiales	Ruminococcaceae	Ruminiclostridium_6	uncultured_bacterium_g_Ruminiclostridium_6	0.00525936599424	0.00545316839182	0.0118318644844	0.022421719772	0.0115560778642	0.000305881667492	0.00183792342928	0.00167628981188	0.000390060676105	0.00277290104517	0.00142686106965	0.00197881330715	0.00299807266757	0.00345293931459	0.00211982595113	0.00490942117924	0.00442095861864	0.00129955558408	0.0054694485842	0.00434569714775
Firmicutes	Clostridia	Clostridiales	Ruminococcaceae	Ruminiclostridium_9	uncultured_bacterium_g_Ruminiclostridium_9	0.0377377521614	0.0178742741732	0.100921368891	0.0384475932184	0.0874917133731	0.0514755149008	0.0258864446078	0.0695875180882	0.015660213811	0.0242669860699	0.021009299198	0.0173183360114	0.0205011064316	0.0169337898886	0.0183811223921	0.0369679414797	0.0471420065496	0.0611914197244	0.0301192250373	0.0466550373363
Firmicutes	Clostridia	Clostridiales	Ruminococcaceae	Ruminococcaceae_NK4A214_group	uncultured_bacterium_g_Ruminococcaceae_NK4A214_group	0.0	0.000403938399394	1.4306970356e-05	0.00021754579339	0.00105466160429	7.28289684505e-05	0.0	0.0	0.0	9.84461909528e-05	0.0001640070195	0.00011902636434	0.000171318438147	7.19362357207e-05	0.000432332924244	0.000229106321698	0.000178624590652	3.20877921995e-05	0.0	0.0
Firmicutes	Clostridia	Clostridiales	Ruminococcaceae	Ruminococcaceae_UCG-004	uncultured_bacterium_g_Ruminococcaceae_UCG-004	0.00129682997118	0.00207018429689	0.0101150280417	0.00817972183145	0.000873862472127	0.00145657936901	0.000537239156252	0.0013610900182	0.000462294134643	0.000656307939685	0.000934840011152	0.000714158186038	0.0061817403098	0.000978332805801	0.00129699877273	0.00256926375047	0.00169693361119	0.000898458181585	0.000849478390462	0.00142306279838
Firmicutes	Clostridia	Clostridiales	Ruminococcaceae	Ruminococcaceae_UCG-005	uncultured_bacterium_g_Ruminococcaceae_UCG-005	0.00116714697406	0.00148952284777	0.000615199725306	0.000507606851242	0.000677996745616	0.000291315873802	0.0013289600181	0.000587417797327	0.000577867668304	0.000147669286429	0.000524822462401	0.000595131821699	0.000813762581198	0.00066181336863	0.00249637398193	0.00306020586839	0.00160762131587	0.000304834025895	0.00134128166915	0.000964010282776
Firmicutes	Clostridia	Clostridiales	Ruminococcaceae	Ruminococcaceae_UCG-009	uncultured_bacterium_g_Ruminococcaceae_UCG-009	0.000158501440922	0.000277707649583	0.000314753347831	0.000580122115705	0.000964262038209	0.00122352666997	0.00166826895889	0.0024356347694	0.000260040450737	8.20384924607e-05	8.20035097502e-05	0.000431470570731	0.000542508387465	0.000388455672892	0.00051601026442	0.00117826108302	0.00229234891337	0.000112307272698	0.00108792846498	0.000673277022891
Firmicutes	Clostridia	Clostridiales	Ruminococcaceae	Ruminococcaceae_UCG-010	uncultured_bacterium_g_Ruminococcaceae_UCG-010	0.00175792507205	0.000151476899773	0.00115886459883	0.00082667401488	0.000512264207798	2.91315873802e-05	0.000381722558389	4.29817900483e-05	0.0	1.64076984921e-05	0.000344414740951	0.000252931024222	0.00168463130844	0.000963945558657	0.00456041503961	9.81884235849e-05	0.00034236379875	0.00125142389578	0.000357675111773	0.000198922756763
Firmicutes	Clostridia	Clostridiales	Ruminococcaceae	Ruminococcaceae_UCG-013	uncultured_bacterium_g_Ruminococcaceae_UCG-013	0.000936599423631	0.000934107548599	0.000286139407119	0.000261054952067	0.000813596094739	0.000233052699042	0.000325171068258	4.29817900483e-05	0.00143022247905	0.000213300080398	0.00541223164351	0.000952210914718	0.00923691912342	0.000100710730009	0.00163170813344	0.00117826108302	0.000491217624293	0.00142790675288	0.00280178837556	0.00201983106867
Firmicutes	Clostridia	Clostridiales	Ruminococcaceae	Ruminococcaceae_UCG-014	uncultured_bacterium_g_Ruminococcaceae_UCG-014	0.029855907781	0.0122191365817	0.013906375186	0.00324868384795	0.0264569396734	0.00136918460687	0.00507549623933	0.00372508847085	0.0026581912742	0.0140942130047	0.00369015793876	0.0157412366839	0.0126490113498	0.0406871349236	0.00599687604597	0.00777325020047	0.00675796367967	0.0141828041522	0.014694485842	0.00902803280695
Firmicutes	Clostridia	Clostridiales	Ruminococcaceae	Ruminococcus_1	Ruminococcus_flavefaciens	0.00128242074928	0.00111083059833	0.00357674258899	0.00287160447274	0.000949195443862	2.91315873802e-05	0.0	0.0	0.0	0.0	0.000492021058501	0.0021722311492	0.00204154472125	8.63234828648e-05	0.00309606158652	0.0	0.000193509973206	3.20877921995e-05	0.000685543964232	0.000688578773412
Firmicutes	Clostridia	Clostridiales	Ruminococcaceae	Ruminococcus_1	uncultured_bacterium_g_Ruminococcus_1	0.00151296829971	0.000757384498864	0.00533649994277	0.000638134327276	0.00161212559513	8.73947621406e-05	8.48272351976e-05	0.000100290843446	0.000130020225368	0.00114853889445	0.00214849195546	0.00110099387014	0.00358341066457	0.00395649296464	0.00992971103425	0.000605495278773	0.000818696040488	9.62633765984e-05	0.000193740685544	0.000336638511446
Firmicutes	Clostridia	Clostridiales	Ruminococcaceae	Ruminococcus_2	uncultured_bacterium_g_Ruminococcus_2	0.000201729106628	0.000126230749811	8.58418221357e-05	4.35091586779e-05	0.0	4.36973810703e-05	2.82757450659e-05	1.43272633494e-05	0.000404507367813	1.64076984921e-05	1.640070195e-05	0.0	4.28296095367e-05	1.43872471441e-05	1.39462233627e-05	4.90942117924e-05	4.4656147663e-05	1.60438960997e-05	2.98062593145e-05	6.1207002081e-05
Firmicutes	Clostridia	Clostridiales	Ruminococcaceae	UBA1819	uncultured_bacterium_g_UBA1819	0.00220461095101	0.000959353698561	0.0013305482431	0.000246551899175	0.00818116073043	4.36973810703e-05	0.000197930215461	0.00180523518203	0.000173360300491	0.0	0.000278811933151	7.43914777123e-05	0.000728103362124	0.000532328144333	0.00323552382015	0.00124372003207	0.00111640369157	0.00139581896068	0.000327868852459	0.000657975272371
Firmicutes	Clostridia	Clostridiales	Ruminococcaceae	[Eubacterium]_coprostanoligenes_group	uncultured_bacterium_g_[Eubacterium]_coprostanoligenes_group	0.0136023054755	0.00164099974754	0.0036053565297	0.00369827848762	0.00159705900078	0.00211204008506	0.00394446643669	0.0113758470994	0.00156024270442	0.00410192462303	0.000393616846801	0.00124977682557	0.0050110643158	0.00998474951803	0.00185484770724	0.00883695812264	0.00369157487347	0.000304834025895	0.000283159463487	0.00416207614151
Firmicutes	Clostridia	Clostridiales	Ruminococcaceae	uncultured_bacterium_f_Ruminococcaceae	uncultured_bacterium_f_Ruminococcaceae	0.0258933717579	0.0128755364807	0.037097974133	0.043625183101	0.0237750858796	0.0325545488974	0.0242888650116	0.0325228878032	0.00907252239237	0.0180812837383	0.0187788037328	0.0414062964947	0.0223570561782	0.0320691738843	0.0311000780989	0.0559837661806	0.0877642155403	0.0318150459658	0.0603576751118	0.0672664952871
Firmicutes	Clostridia	Clostridiales	uncultured_bacterium_o_Clostridiales	uncultured_bacterium_o_Clostridiales	uncultured_bacterium_o_Clostridiales	0.00412103746398	0.00209543044686	0.00462115142497	0.0131687720265	0.000934128849515	0.00374340897836	0.000395860430922	0.000587417797327	0.000910141577579	0.00201814691453	0.00259131090811	0.00541569957746	0.00127061174959	0.000935171064369	0.0030681691398	0.000376388957075	0.00416790711521	0.000898458181585	0.00180327868852	0.00119353654058
Firmicutes	Erysipelotrichia	Erysipelotrichales	Erysipelotrichaceae	Candidatus_Stoquefichus	uncultured_bacterium_g_Candidatus_Stoquefichus	0.000979827089337	0.000151476899773	1.4306970356e-05	0.000232048846282	4.5199783041e-05	0.000611763334984	0.00428377537748	0.0115477742596	0.000707887893672	0.015636536663	0.00145966247355	0.00209783967149	0.000485402241416	0.000474779155756	0.000390494254156	0.0125026592698	0.00320035724918	0.00819843090696	0.000566318926975	0.0033204798629
Firmicutes	Erysipelotrichia	Erysipelotrichales	Erysipelotrichaceae	Dubosiella	uncultured_bacterium_g_Dubosiella	7.20461095101e-05	0.0137843978793	0.000228911525695	8.70183173558e-05	0.000135599349123	7.28289684505e-05	8.48272351976e-05	0.000286545266989	0.000173360300491	4.92230954764e-05	3.28014039001e-05	7.43914777123e-05	2.85530730245e-05	5.75489885765e-05	4.18386700881e-05	0.000147282635377	0.000208395355761	0.000128351168798	0.000119225037258	0.000107112253642
Firmicutes	Erysipelotrichia	Erysipelotrichales	Erysipelotrichaceae	Erysipelatoclostridium	uncultured_bacterium_g_Erysipelatoclostridium	0.00793948126801	0.00154001514769	0.00067242760673	0.00436541892068	0.00168745856687	0.0139394645614	0.0170785500198	0.0378812842959	0.0618173938168	0.0106485963214	0.00208288914766	0.00376420877224	0.00102791062888	0.000820073087215	0.00100412808212	0.00430392590047	0.000982435248586	0.00277559402525	0.00172876304024	0.00137715754682
Firmicutes	Erysipelotrichia	Erysipelotrichales	Erysipelotrichaceae	Faecalibaculum	uncultured_bacterium_g_Faecalibaculum	0.000273775216138	0.00805352183792	0.000515050932814	0.00021754579339	7.53329717351e-05	0.000291315873802	0.000494825538653	0.0	0.0	0.0	6.56028078002e-05	0.000104148068797	2.85530730245e-05	5.75489885765e-05	9.7623563539e-05	0.000490942117924	0.000372134563858	0.000545492467391	0.000208643815201	0.000489656016648
Firmicutes	Erysipelotrichia	Erysipelotrichales	Erysipelotrichaceae	Turicibacter	uncultured_bacterium_g_Turicibacter	0.00677233429395	0.00285281494572	0.0145072679409	0.00639584632565	0.00459531127584	0.000495236985463	0.000353446813324	0.00108887201456	0.000910141577579	0.000180484683413	0.000262411231201	0.000327322501934	0.000242701120708	0.000374068425747	8.36773401763e-05	0.00166920320094	0.00256028579935	0.00158834571387	0.00157973174367	0.0046823356592
Firmicutes	Erysipelotrichia	Erysipelotrichales	Erysipelotrichaceae	ZOR0006	Firmicutes_bacterium_ZOR0006	0.000259365994236	2.52461499621e-05	0.000171683644271	1.45030528926e-05	6.02663773881e-05	1.45657936901e-05	0.000834134479444	0.000802326747568	0.000390060676105	0.0	0.0	2.97565910849e-05	0.000542508387465	0.0	4.18386700881e-05	0.00047457738066	1.48853825543e-05	0.0	5.96125186289e-05	6.1207002081e-05
Firmicutes	Erysipelotrichia	Erysipelotrichales	Erysipelotrichaceae	uncultured_bacterium_f_Erysipelotrichaceae	uncultured_bacterium_f_Erysipelotrichaceae	0.00622478386167	0.00083312294875	0.00161668765022	0.000565619062813	0.000542397396492	0.00208290849768	0.00303964259458	0.00293708898663	0.00134354232881	0.00403629382906	0.000721630885802	0.0026632149021	0.00214148047684	0.00152504819728	0.00136672988955	0.00549855172075	0.000580529919619	0.00234240883056	0.00107302533532	0.00140776104786
Firmicutes	Negativicutes	Selenomonadales	Veillonellaceae	Megamonas	uncultured_bacterium_g_Megamonas	0.000302593659942	0.000656399899015	0.000157376673916	1.45030528926e-05	9.03995660821e-05	1.45657936901e-05	1.41378725329e-05	0.000229236213591	0.000823461427333	0.0	0.0	7.43914777123e-05	0.000542508387465	8.63234828648e-05	4.18386700881e-05	0.000703683702358	0.0	6.41755843989e-05	0.0	4.59052515608e-05
Firmicutes	Negativicutes	Selenomonadales	Veillonellaceae	Megasphaera	Megasphaera_elsdenii	0.0	0.000277707649583	5.72278814238e-05	0.0	0.0	0.0	0.000805858734378	0.000329527057037	1.44466917076e-05	0.0	0.0	0.0	4.28296095367e-05	8.63234828648e-05	1.39462233627e-05	0.000114553160849	0.0	0.0	1.49031296572e-05	1.53017505203e-05
Firmicutes	Negativicutes	Selenomonadales	Veillonellaceae	Veillonella	uncultured_bacterium_g_Veillonella	0.00157060518732	0.0	1.4306970356e-05	2.90061057853e-05	0.000120532754776	0.00766160748099	0.00302550472205	4.29817900483e-05	0.00975151690263	3.28153969843e-05	0.0	1.48782955425e-05	0.000114212292098	7.19362357207e-05	4.18386700881e-05	0.000245471058962	1.48853825543e-05	0.000128351168798	5.96125186289e-05	0.000107112253642
Fusobacteria	Fusobacteriia	Fusobacteriales	Fusobacteriaceae	Cetobacterium	uncultured_bacterium_g_Cetobacterium	0.000893371757925	0.00290330724565	0.000915646102781	0.0	0.000256132103899	2.91315873802e-05	0.00224792173274	0.00159032623179	0.00122796879515	1.64076984921e-05	6.56028078002e-05	8.92697732548e-05	0.000242701120708	0.000100710730009	0.000111569786902	0.00112916687123	0.00010419767788	8.02194804986e-05	8.94187779434e-05	0.000137715754682
Fusobacteria	Fusobacteriia	Fusobacteriales	Fusobacteriaceae	Fusobacterium	uncultured_bacterium_g_Fusobacterium	0.0	0.000782630648826	0.000171683644271	0.0	1.5066594347e-05	0.0	0.0	0.000444145163832	0.000130020225368	0.0	0.0	0.0	9.99357555857e-05	4.31617414324e-05	2.78924467254e-05	0.000490942117924	1.48853825543e-05	0.0	0.0	0.0
Gemmatimonadetes	Gemmatimonadetes	Gemmatimonadales	Gemmatimonadaceae	uncultured_bacterium_f_Gemmatimonadaceae	uncultured_bacterium_f_Gemmatimonadaceae	1.4409221902e-05	0.000100984599849	1.4306970356e-05	4.35091586779e-05	9.03995660821e-05	0.000116526349521	0.0	1.43272633494e-05	0.00143022247905	0.0	0.00014760631755	4.46348866274e-05	0.000142765365122	7.19362357207e-05	6.97311168136e-05	0.00152192056557	2.97707651087e-05	1.60438960997e-05	4.47093889717e-05	0.000856898029135
Nitrospirae	Nitrospira	Nitrospirales	Nitrospiraceae	Nitrospira	uncultured_bacterium_g_Nitrospira	0.00036023054755	0.000656399899015	0.0	1.45030528926e-05	3.0133188694e-05	0.0	0.0	0.0	0.000736781277088	1.64076984921e-05	0.0	7.43914777123e-05	0.000171318438147	7.19362357207e-05	5.57848934509e-05	0.00094915476132	2.97707651087e-05	3.20877921995e-05	4.47093889717e-05	0.000336638511446
Patescibacteria	Saccharimonadia	Saccharimonadales	Saccharimonadaceae	Candidatus_Saccharimonas	uncultured_bacterium_g_Candidatus_Saccharimonas	0.00102305475504	0.00419086089371	0.0015594597688	0.000667140433061	0.000527330802145	0.000174789524281	0.000508963411186	0.0025502528762	0.00066454781855	0.00321590890446	0.000705230183852	0.000788549663751	0.0013991005782	0.00083446033436	0.000725203614861	0.00067095422783	0.000610300684728	0.00166856519437	0.000715350223547	0.000841596278614
Planctomycetes	Planctomycetacia	Gemmatales	Gemmataceae	uncultured_bacterium_f_Gemmataceae	uncultured_bacterium_f_Gemmataceae	0.0	0.0	0.0	0.0	0.0	0.000145657936901	0.0	0.0	0.0	0.0	1.640070195e-05	0.0	0.000142765365122	0.0	1.39462233627e-05	0.000883695812264	0.0	1.60438960997e-05	0.0	0.000474354266128
Proteobacteria	Alphaproteobacteria	Acetobacterales	Acetobacteraceae	uncultured_bacterium_f_Acetobacteraceae	uncultured_bacterium_f_Acetobacteraceae	0.000806916426513	0.000176723049735	0.000243218496051	1.45030528926e-05	3.0133188694e-05	0.0	0.0	0.0	0.000476740826351	0.0	9.84042117003e-05	0.0	1.42765365122e-05	0.0	5.57848934509e-05	0.000981884235849	2.97707651087e-05	1.60438960997e-05	0.0	0.000367242012486
Proteobacteria	Alphaproteobacteria	Azospirillales	Azospirillaceae	Azospirillum	uncultured_bacterium_g_Azospirillum	0.000345821325648	0.00179247664731	0.00128762733204	0.0	0.000436931236063	0.000655460716054	0.00104620256744	0.000630399587375	0.000852354810748	0.0	0.000459219654601	0.000431470570731	0.000870868727247	0.0	6.97311168136e-05	0.000703683702358	0.0	0.000738019220588	0.000566318926975	0.000872199779655
Proteobacteria	Alphaproteobacteria	Caulobacterales	Caulobacteraceae	Brevundimonas	uncultured_bacterium_g_Brevundimonas	0.000244956772334	0.00047967684928	0.000171683644271	0.000116024423141	1.5066594347e-05	2.91315873802e-05	0.0	0.000114618106795	0.00036116729269	0.0	3.28014039001e-05	2.97565910849e-05	8.56592190735e-05	1.43872471441e-05	0.0	0.000294565270755	4.4656147663e-05	0.0	0.0	1.53017505203e-05
Proteobacteria	Alphaproteobacteria	Caulobacterales	Caulobacteraceae	uncultured_bacterium_f_Caulobacteraceae	uncultured_bacterium_f_Caulobacteraceae	0.000648414985591	0.000100984599849	0.000185990614627	0.0	0.0	1.45657936901e-05	2.82757450659e-05	0.0	0.000548974284889	0.0	4.92021058501e-05	0.0	2.85530730245e-05	0.0	0.0	1.63647372641e-05	0.0	0.0	0.0	1.53017505203e-05
Proteobacteria	Alphaproteobacteria	Elsterales	uncultured_bacterium_o_Elsterales	uncultured_bacterium_o_Elsterales	uncultured_bacterium_o_Elsterales	5.76368876081e-05	5.04922999243e-05	1.4306970356e-05	0.0	0.0	0.0	0.0	0.0	0.000953481652702	0.0	3.28014039001e-05	1.48782955425e-05	0.000171318438147	1.43872471441e-05	1.39462233627e-05	0.000261835796226	0.0	0.0	0.0	0.000122414004162
Proteobacteria	Alphaproteobacteria	Micropepsales	Micropepsaceae	uncultured_bacterium_f_Micropepsaceae	uncultured_bacterium_f_Micropepsaceae	0.000100864553314	0.000100984599849	0.0	0.0	0.0	1.45657936901e-05	0.0	0.0	0.000433400751228	0.0	0.0	0.0	0.0	0.0	2.78924467254e-05	0.000769142651415	2.97707651087e-05	3.20877921995e-05	1.49031296572e-05	0.000214224507284
Proteobacteria	Alphaproteobacteria	Reyranellales	Reyranellaceae	Reyranella	uncultured_bacterium_g_Reyranella	0.000230547550432	0.000631153749053	8.58418221357e-05	1.45030528926e-05	0.0	7.28289684505e-05	0.0	1.43272633494e-05	1.44466917076e-05	0.0	4.92021058501e-05	1.48782955425e-05	9.99357555857e-05	2.87744942883e-05	0.000125516010264	0.000490942117924	2.97707651087e-05	1.60438960997e-05	1.49031296572e-05	0.000397845513527
Proteobacteria	Alphaproteobacteria	Rhizobiales	Beijerinckiaceae	Bosea	uncultured_bacterium_g_Bosea	0.00014409221902	0.000504922999243	0.00014306970356	2.90061057853e-05	3.0133188694e-05	4.36973810703e-05	0.0	0.000157599896844	0.000433400751228	0.0	1.640070195e-05	1.48782955425e-05	0.0	1.43872471441e-05	0.0	0.0	1.48853825543e-05	4.81316882992e-05	0.0	6.1207002081e-05
Proteobacteria	Alphaproteobacteria	Rhizobiales	Beijerinckiaceae	Methylobacterium	uncultured_bacterium_g_Methylobacterium	0.0	0.000277707649583	8.58418221357e-05	7.25152644632e-05	1.5066594347e-05	1.45657936901e-05	0.0	0.0	1.44466917076e-05	3.28153969843e-05	1.640070195e-05	2.97565910849e-05	8.56592190735e-05	1.43872471441e-05	1.39462233627e-05	0.0	1.48853825543e-05	0.0	0.0	0.0
Proteobacteria	Alphaproteobacteria	Rhizobiales	Beijerinckiaceae	Roseiarcus	uncultured_bacterium_g_Roseiarcus	7.20461095101e-05	0.000277707649583	0.0	1.45030528926e-05	6.02663773881e-05	2.91315873802e-05	1.41378725329e-05	1.43272633494e-05	0.000433400751228	0.0	3.28014039001e-05	1.48782955425e-05	0.000299807266757	7.19362357207e-05	0.0	0.000752777914151	0.0	0.0	2.98062593145e-05	0.000275431509365
Proteobacteria	Alphaproteobacteria	Rhizobiales	Rhizobiaceae	Aliihoeflea	uncultured_bacterium_g_Aliihoeflea	0.000172910662824	0.00257510729614	8.58418221357e-05	0.0	0.0	1.45657936901e-05	1.41378725329e-05	0.0	0.0	1.64076984921e-05	0.0	0.0	5.7106146049e-05	0.0	0.0	0.0	0.0	1.60438960997e-05	0.0	0.0
Proteobacteria	Alphaproteobacteria	Rhizobiales	Rhizobiaceae	Ochrobactrum	uncultured_bacterium_g_Ochrobactrum	0.000662824207493	0.00590759909114	0.000915646102781	0.000101521370248	0.000316398481287	7.28289684505e-05	0.00180964768422	0.00214908950241	0.000621207743427	0.0	0.00011480491365	0.00017853954651	0.000414019558855	5.75489885765e-05	6.97311168136e-05	0.0010964373967	1.48853825543e-05	9.62633765984e-05	0.000134128166915	0.000122414004162
Proteobacteria	Alphaproteobacteria	Rhizobiales	Rhizobiaceae	Shinella	uncultured_bacterium_g_Shinella	0.0	0.00123706134814	0.0	0.0	3.0133188694e-05	0.0	0.000537239156252	0.000343854320386	0.000216700375614	0.0	0.0	1.48782955425e-05	1.42765365122e-05	1.43872471441e-05	1.39462233627e-05	8.18236863207e-05	0.0	0.0	0.0	0.0
Proteobacteria	Alphaproteobacteria	Rhizobiales	Xanthobacteraceae	Pseudolabrys	uncultured_bacterium_g_Pseudolabrys	0.0	0.000807876798788	1.4306970356e-05	0.0	0.0	0.0	0.0	0.000171927160193	0.000317827217567	0.0	0.0	0.0	0.000299807266757	1.43872471441e-05	1.39462233627e-05	0.000212741584434	0.0	1.60438960997e-05	0.0	0.000336638511446
Proteobacteria	Alphaproteobacteria	Rhizobiales	Xanthobacteraceae	uncultured_bacterium_f_Xanthobacteraceae	uncultured_bacterium_f_Xanthobacteraceae	0.00247838616715	0.00451906084322	0.000286139407119	0.000174036634712	0.000406798047369	0.000611763334984	0.00104620256744	0.000415490637133	0.00443513435423	8.20384924607e-05	0.000410017548751	0.000208296137594	0.00246984081662	0.000302132190027	0.000320763137342	0.00918061760518	0.000223280738315	0.000417141298593	0.000223546944858	0.00280022034521
Proteobacteria	Alphaproteobacteria	Rhodobacterales	Rhodobacteraceae	Gemmobacter	uncultured_bacterium_g_Gemmobacter	0.000749279538905	0.000151476899773	0.000100148792492	5.80122115705e-05	6.02663773881e-05	7.28289684505e-05	0.00048068766612	0.000300872530338	0.000939034960994	0.0	0.0	2.97565910849e-05	0.000285530730245	2.87744942883e-05	2.78924467254e-05	0.000507306855188	7.44269127717e-05	0.0	1.49031296572e-05	3.06035010405e-05
Proteobacteria	Alphaproteobacteria	Rhodobacterales	Rhodobacteraceae	Rhodobacter	uncultured_bacterium_g_Rhodobacter	0.000158501440922	0.00214592274678	7.15348517798e-05	0.0	0.0	0.0	0.0	0.0	0.000158913608784	1.64076984921e-05	0.0	2.97565910849e-05	2.85530730245e-05	1.43872471441e-05	0.0	4.90942117924e-05	0.0	0.0	0.0	0.0
Proteobacteria	Alphaproteobacteria	Rhodobacterales	Rhodobacteraceae	Ruegeria	uncultured_bacterium_g_Ruegeria	2.8818443804e-05	0.00131279979803	0.0	5.80122115705e-05	1.5066594347e-05	4.36973810703e-05	4.24136175988e-05	0.000229236213591	2.88933834152e-05	0.0	1.640070195e-05	1.48782955425e-05	1.42765365122e-05	1.43872471441e-05	4.18386700881e-05	3.27294745283e-05	2.97707651087e-05	0.0	4.47093889717e-05	3.06035010405e-05
Proteobacteria	Alphaproteobacteria	Rhodospirillales	uncultured_bacterium_o_Rhodospirillales	uncultured_bacterium_o_Rhodospirillales	uncultured_bacterium_o_Rhodospirillales	0.00546109510086	0.000631153749053	0.00333352409294	0.00268306478514	0.00144639305731	0.00262184286422	0.00446756772041	0.00408327005459	0.000736781277088	0.0103860731455	0.00508421760451	0.000416592275189	0.000399743022343	0.000460391908612	0.0015340845699	0.00942608866415	0.00349806490027	0.0307721927193	0.00140089418778	0.00264720284
Proteobacteria	Alphaproteobacteria	Sphingomonadales	Sphingomonadaceae	Sphingomonas	uncultured_bacterium_g_Sphingomonas	0.00109510086455	0.00618530674072	0.00103010186563	0.000203042740497	0.000120532754776	0.000349579048562	0.00117344342023	0.000802326747568	0.00291823172493	4.92230954764e-05	0.00011480491365	0.000133904659882	0.00118495253052	0.000287744942883	0.000125516010264	0.00358387746085	0.000148853825543	0.000144395064898	0.000178837555887	0.00111702778798
Proteobacteria	Alphaproteobacteria	Sphingomonadales	Sphingomonadaceae	uncultured_bacterium_f_Sphingomonadaceae	uncultured_bacterium_f_Sphingomonadaceae	0.0	0.000959353698561	5.72278814238e-05	0.0	0.0	1.45657936901e-05	0.0	0.000128945370145	0.000520080901474	1.64076984921e-05	3.28014039001e-05	2.97565910849e-05	2.85530730245e-05	4.31617414324e-05	0.0	9.81884235849e-05	0.0	0.0	1.49031296572e-05	6.1207002081e-05
Proteobacteria	Deltaproteobacteria	Desulfovibrionales	Desulfovibrionaceae	Desulfovibrio	uncultured_bacterium_g_Desulfovibrio	0.00752161383285	0.0124968442313	0.0135200869864	0.0208698931125	0.00507744229494	0.000568065953914	0.00313860770231	0.00505752396235	0.00117018202832	0.00054145405024	0.00139405966575	0.00804915788847	0.00742379898637	0.0129197479354	0.0128305254937	0.0129772366505	0.0963977374219	0.00630525116719	0.0294187779434	0.0177806341045
Proteobacteria	Deltaproteobacteria	Desulfovibrionales	Desulfovibrionaceae	Lawsonia	uncultured_bacterium_g_Lawsonia	0.00262247838617	2.52461499621e-05	0.00233203616802	0.000449594639672	0.000406798047369	0.000626329128674	0.00770514053045	0.005043196699	0.0062698642011	6.56307939685e-05	0.000295212635101	0.000386835684104	0.00158469555286	0.00024458320145	0.000195247127078	0.00423846695141	0.000282822268532	0.000272746233695	0.000193740685544	0.000306035010405
Proteobacteria	Deltaproteobacteria	Desulfovibrionales	Desulfovibrionaceae	uncultured_bacterium_f_Desulfovibrionaceae	uncultured_bacterium_f_Desulfovibrionaceae	0.0447982708934	0.0187578894219	0.086614398535	0.104755551043	0.0828210691255	0.0283304687272	0.0353588192049	0.0175222430763	0.0134065299047	0.0279587182306	0.0319321666967	0.038177706362	0.0249553858234	0.014070727707	0.0331641191565	0.0408791136858	0.0461893420661	0.148742960741	0.073174366617	0.104587464806
Proteobacteria	Deltaproteobacteria	Myxococcales	Polyangiaceae	Pajaroellobacter	uncultured_bacterium_g_Pajaroellobacter	0.000201729106628	0.000227215349659	0.000100148792492	0.0	1.5066594347e-05	4.36973810703e-05	0.0	0.0	0.000462294134643	1.64076984921e-05	1.640070195e-05	1.48782955425e-05	4.28296095367e-05	0.0	1.39462233627e-05	0.000409118431604	0.0	0.0	1.49031296572e-05	0.000290733259885
Proteobacteria	Gammaproteobacteria	Aeromonadales	Aeromonadaceae	Aeromonas	uncultured_bacterium_g_Aeromonas	0.00244956772334	0.000302953799546	0.00234634313838	0.000406085480994	0.000512264207798	0.00104873714569	0.00928858225414	0.00686275914438	0.00861022825773	0.000180484683413	0.000508421760451	0.000580253526156	0.00284103076594	0.00041723016718	0.000571795157871	0.00418937273962	0.000282822268532	0.000272746233695	0.000506706408346	0.000795691027053
Proteobacteria	Gammaproteobacteria	Alteromonadales	Shewanellaceae	Shewanella	uncultured_bacterium_g_Shewanella	1.4409221902e-05	0.00542792224186	0.0	1.45030528926e-05	0.0	2.91315873802e-05	0.0	0.000128945370145	0.0	1.64076984921e-05	3.28014039001e-05	0.0	0.000299807266757	0.0	1.39462233627e-05	0.0	0.0	0.0	1.49031296572e-05	0.0
Proteobacteria	Gammaproteobacteria	Betaproteobacteriales	Burkholderiaceae	Burkholderia-Caballeronia-Paraburkholderia	Paraburkholderia_caribensis	0.000259365994236	0.000100984599849	1.4306970356e-05	1.45030528926e-05	7.53329717351e-05	7.28289684505e-05	2.82757450659e-05	1.43272633494e-05	0.000260040450737	1.64076984921e-05	1.640070195e-05	7.43914777123e-05	0.000171318438147	1.43872471441e-05	1.39462233627e-05	0.000310930008019	0.0	4.81316882992e-05	4.47093889717e-05	0.000887501530175
Proteobacteria	Gammaproteobacteria	Betaproteobacteriales	Burkholderiaceae	Delftia	uncultured_bacterium_g_Delftia	5.76368876081e-05	0.000328199949508	1.4306970356e-05	1.45030528926e-05	0.0	2.91315873802e-05	0.000834134479444	2.86545266989e-05	0.0	0.0	0.0	1.48782955425e-05	0.000114212292098	5.75489885765e-05	0.0	0.000441847906132	0.0	8.02194804986e-05	0.0	0.0
Proteobacteria	Gammaproteobacteria	Betaproteobacteriales	Burkholderiaceae	Parasutterella	uncultured_bacterium_g_Parasutterella	0.000677233429395	0.0104519060843	0.000915646102781	0.000377079375208	0.000256132103899	0.000903079208786	0.00305378046712	0.000186254423543	0.000736781277088	0.00077116182913	0.000196808423401	0.000312444206392	0.00044257263188	0.000719362357207	0.000362601807431	0.00130917898113	0.00105686216136	0.00149208233727	0.000372578241431	0.00197392581711
Proteobacteria	Gammaproteobacteria	Betaproteobacteriales	Burkholderiaceae	RS62_marine_group	uncultured_bacterium_g_RS62_marine_group	0.00021613832853	0.0	0.0	0.0	0.0	0.0	0.0011168919301	1.43272633494e-05	0.0	0.0	0.0	0.0	0.0	0.0	0.0	0.000130917898113	0.0	0.0	0.0	0.0
Proteobacteria	Gammaproteobacteria	Betaproteobacteriales	Burkholderiaceae	Ralstonia	Ralstonia_solanacearum	1.4409221902e-05	0.000201969199697	0.000658120636374	0.000101521370248	4.5199783041e-05	4.36973810703e-05	2.82757450659e-05	0.0	0.0	1.64076984921e-05	0.0	2.97565910849e-05	0.000157041901635	1.43872471441e-05	5.57848934509e-05	0.000261835796226	4.4656147663e-05	1.60438960997e-05	2.98062593145e-05	0.0
Proteobacteria	Gammaproteobacteria	Betaproteobacteriales	Burkholderiaceae	Ramlibacter	uncultured_bacterium_g_Ramlibacter	8.64553314121e-05	0.000302953799546	0.0	1.45030528926e-05	0.0	2.91315873802e-05	0.000664480009048	7.16363167471e-05	0.0	0.0	0.0	4.46348866274e-05	0.000214148047684	5.75489885765e-05	0.0	0.000556401066981	0.0	0.0	0.0	0.000107112253642
Proteobacteria	Gammaproteobacteria	Betaproteobacteriales	Burkholderiaceae	uncultured_bacterium_f_Burkholderiaceae	uncultured_bacterium_f_Burkholderiaceae	0.0	0.00118656904822	0.000114455762848	1.45030528926e-05	7.53329717351e-05	1.45657936901e-05	0.000212068087994	0.0	0.000158913608784	0.0	0.0	0.0	5.7106146049e-05	0.0	5.57848934509e-05	4.90942117924e-05	1.48853825543e-05	0.0	0.0	9.18105031216e-05
Proteobacteria	Gammaproteobacteria	Betaproteobacteriales	SC-I-84	uncultured_bacterium_f_SC-I-84	uncultured_bacterium_f_SC-I-84	0.000129682997118	0.00126230749811	0.000114455762848	2.90061057853e-05	1.5066594347e-05	0.000131092143211	0.0	0.000128945370145	0.0	0.0	0.00011480491365	4.46348866274e-05	0.00012848882861	0.000129485224297	0.000125516010264	0.00027820053349	0.0	1.60438960997e-05	7.45156482861e-05	0.000504957767169
Proteobacteria	Gammaproteobacteria	Enterobacteriales	Enterobacteriaceae	Escherichia-Shigella	uncultured_bacterium_g_Escherichia-Shigella	0.0148847262248	0.0200454430699	0.0052935790317	0.0687444707111	0.00262158741638	0.157470795584	0.0240485211785	0.0350731406794	0.0813782143889	0.000246115477382	0.000295212635101	0.000357079093019	0.00249839388964	0.000546715391477	0.00030681691398	0.0288510317967	0.00209883894016	0.00120329220748	0.000417287630402	0.000979312033297
Proteobacteria	Gammaproteobacteria	Enterobacteriales	Enterobacteriaceae	Pantoea	uncultured_bacterium_g_Pantoea	0.000129682997118	0.0042665993436	0.00052935790317	0.000174036634712	4.5199783041e-05	0.000145657936901	2.82757450659e-05	1.43272633494e-05	7.2233458538e-05	4.92230954764e-05	4.92021058501e-05	1.48782955425e-05	8.56592190735e-05	0.000115097977153	1.39462233627e-05	0.000147282635377	2.97707651087e-05	3.20877921995e-05	1.49031296572e-05	7.65087526013e-05
Proteobacteria	Gammaproteobacteria	Enterobacteriales	Enterobacteriaceae	Plesiomonas	uncultured_bacterium_g_Plesiomonas	0.000172910662824	0.000656399899015	0.000114455762848	7.25152644632e-05	1.5066594347e-05	4.36973810703e-05	0.000339308940791	1.43272633494e-05	8.66801502456e-05	0.0	1.640070195e-05	2.97565910849e-05	0.0	0.0	5.57848934509e-05	0.000212741584434	0.0	0.0	5.96125186289e-05	1.53017505203e-05
Proteobacteria	Gammaproteobacteria	Enterobacteriales	Enterobacteriaceae	Serratia	uncultured_bacterium_g_Serratia	4.32276657061e-05	0.00393839939409	7.15348517798e-05	5.80122115705e-05	7.53329717351e-05	2.91315873802e-05	1.41378725329e-05	0.0	1.44466917076e-05	0.0	1.640070195e-05	2.97565910849e-05	7.13826825612e-05	5.75489885765e-05	2.78924467254e-05	0.000343659482547	1.48853825543e-05	1.60438960997e-05	0.0	7.65087526013e-05
Proteobacteria	Gammaproteobacteria	Enterobacteriales	Enterobacteriaceae	uncultured_bacterium_f_Enterobacteriaceae	uncultured_bacterium_f_Enterobacteriaceae	0.000878962536023	0.019338550871	0.00104440883598	0.000159533581819	0.000210932320858	0.000116526349521	0.0013289600181	0.000458472427182	0.00134354232881	3.28153969843e-05	0.00014760631755	0.000193417842052	0.00138482404169	0.000330906684315	0.000237085797166	0.00348568903726	0.000178624590652	0.000128351168798	0.000104321907601	0.000382543763006
Proteobacteria	Gammaproteobacteria	Gammaproteobacteria_Incertae_Sedis	uncultured_bacterium_o_Gammaproteobacteria_Incertae_Sedis	uncultured_bacterium_o_Gammaproteobacteria_Incertae_Sedis	uncultured_bacterium_o_Gammaproteobacteria_Incertae_Sedis	0.000763688760807	0.00047967684928	0.000100148792492	1.45030528926e-05	0.00015066594347	7.28289684505e-05	0.0	0.0	0.000765674660503	0.0	0.00011480491365	8.92697732548e-05	0.000185594974659	2.87744942883e-05	9.7623563539e-05	0.00220923953066	2.97707651087e-05	0.000128351168798	0.000223546944858	0.00111702778798
Proteobacteria	Gammaproteobacteria	PLTA13	uncultured_bacterium_o_PLTA13	uncultured_bacterium_o_PLTA13	uncultured_bacterium_o_PLTA13	0.0	0.00070689219894	0.00014306970356	1.45030528926e-05	0.0	0.0	0.000537239156252	0.000157599896844	0.0	0.0	0.0	0.0	0.0	1.43872471441e-05	1.39462233627e-05	0.000343659482547	0.0	0.0	0.0	3.06035010405e-05
Proteobacteria	Gammaproteobacteria	Pasteurellales	Pasteurellaceae	Rodentibacter	uncultured_bacterium_g_Rodentibacter	0.000172910662824	7.57384498864e-05	0.0	2.90061057853e-05	1.5066594347e-05	0.0	0.000197930215461	0.0	0.000563420976596	0.0	0.00014760631755	2.97565910849e-05	0.000342636876294	4.31617414324e-05	4.18386700881e-05	0.000212741584434	0.000119083060435	0.0	0.0	0.0
Proteobacteria	Gammaproteobacteria	Pseudomonadales	Moraxellaceae	Acinetobacter	uncultured_bacterium_g_Acinetobacter	0.00262247838617	0.00469578389296	0.00264678951585	0.000841177067773	0.00274212017116	0.000480671191773	0.00735169371713	0.00316632520022	0.00222479052297	0.00022970777889	0.000246010529251	0.000252931024222	0.000670997216075	0.000273357695738	0.000167354680353	0.00112916687123	0.000297707651087	0.000192526753197	0.00016393442623	0.0010558207859
Proteobacteria	Gammaproteobacteria	Pseudomonadales	Moraxellaceae	Enhydrobacter	uncultured_bacterium_g_Enhydrobacter	0.000475504322767	0.000201969199697	4.29209110679e-05	0.0	1.5066594347e-05	0.0	5.65514901318e-05	0.000644726850724	0.0	1.64076984921e-05	0.0	1.48782955425e-05	1.42765365122e-05	1.43872471441e-05	1.39462233627e-05	0.0	0.0	0.0	0.0	0.0
Proteobacteria	Gammaproteobacteria	Pseudomonadales	Pseudomonadaceae	Pseudomonas	uncultured_bacterium_g_Pseudomonas	0.00036023054755	0.00164099974754	0.000929953073137	0.000130527476034	9.03995660821e-05	0.000320447461182	0.000183792342928	0.000171927160193	0.000202253683906	0.0	3.28014039001e-05	7.43914777123e-05	0.000214148047684	0.0	4.18386700881e-05	0.000572765804245	2.97707651087e-05	1.60438960997e-05	4.47093889717e-05	0.000137715754682
Proteobacteria	Gammaproteobacteria	Vibrionales	Vibrionaceae	Vibrio	uncultured_bacterium_g_Vibrio	0.0	0.00174198434739	0.000114455762848	8.70183173558e-05	0.0	1.45657936901e-05	0.000155516597862	1.43272633494e-05	0.000101126841953	0.0	0.0	0.0	0.0	1.43872471441e-05	0.0	0.0	0.0	0.0	0.0	4.59052515608e-05
Proteobacteria	Gammaproteobacteria	Xanthomonadales	Rhodanobacteraceae	Chujaibacter	uncultured_bacterium_g_Chujaibacter	7.20461095101e-05	0.000227215349659	0.000214604555339	1.45030528926e-05	7.53329717351e-05	2.91315873802e-05	1.41378725329e-05	0.0	1.44466917076e-05	1.64076984921e-05	0.0001312056156	7.43914777123e-05	0.000157041901635	2.87744942883e-05	8.36773401763e-05	0.000229106321698	1.48853825543e-05	6.41755843989e-05	1.49031296572e-05	0.000275431509365
Spirochaetes	Spirochaetia	Brevinematales	Brevinemataceae	Brevinema	uncultured_bacterium_g_Brevinema	0.00272334293948	0.000151476899773	0.00145931097631	0.000435091586779	0.000376664858675	0.000393276429633	0.00773341627552	0.00706334083127	0.00574978329962	4.92230954764e-05	0.000196808423401	0.000252931024222	0.000728103362124	0.000158259718585	0.000251032020529	0.00242198111509	0.000253051503424	9.62633765984e-05	0.000342771982116	0.000198922756763
Tenericutes	Mollicutes	Anaeroplasmatales	Anaeroplasmataceae	Anaeroplasma	uncultured_bacterium_g_Anaeroplasma	0.00168587896254	7.57384498864e-05	0.00233203616802	0.000232048846282	0.004776110408	2.91315873802e-05	0.0	0.0	0.0	0.000853200321591	0.00239450248471	0.00017853954651	0.000999357555857	0.000978332805801	0.00216166462122	0.00137463793019	0.00174158975886	0.000369009610294	0.000238450074516	6.1207002081e-05
Tenericutes	Mollicutes	Mollicutes_RF39	uncultured_bacterium_o_Mollicutes_RF39	uncultured_bacterium_o_Mollicutes_RF39	uncultured_bacterium_o_Mollicutes_RF39	0.000936599423631	0.000555415299167	0.00165960856129	8.70183173558e-05	0.000256132103899	4.36973810703e-05	0.000424136175988	0.000358181583736	7.2233458538e-05	0.0018704776281	0.000311613337051	0.000580253526156	0.000385466485831	0.000115097977153	0.000292870690617	0.000130917898113	0.000282822268532	0.000176482857097	0.000625931445604	0.00058146651977
Verrucomicrobia	Verrucomicrobiae	Pedosphaerales	Pedosphaeraceae	ADurb.Bin063-1	uncultured_bacterium_g_ADurb.Bin063-1	4.32276657061e-05	2.52461499621e-05	2.86139407119e-05	0.0	0.0	2.91315873802e-05	0.0	0.0	0.0	0.0	0.0	0.0	8.56592190735e-05	4.31617414324e-05	2.78924467254e-05	0.000556401066981	4.4656147663e-05	0.0	1.49031296572e-05	0.000306035010405
Verrucomicrobia	Verrucomicrobiae	Verrucomicrobiales	Akkermansiaceae	Akkermansia	uncultured_bacterium_g_Akkermansia	0.105345821326	0.0873769250189	0.00592308572737	0.0406665603109	0.00335985053938	0.000131092143211	0.00131482214556	0.00074501769417	0.000548974284889	6.56307939685e-05	0.0001640070195	4.46348866274e-05	0.000285530730245	0.000230195954306	0.000209193350441	0.000720048439622	0.000267936885978	0.000192526753197	8.94187779434e-05	0.000413147264047
WPS-2	uncultured_bacterium_p_WPS-2	uncultured_bacterium_p_WPS-2	uncultured_bacterium_p_WPS-2	uncultured_bacterium_p_WPS-2	uncultured_bacterium_p_WPS-2	0.000432276657061	0.000252461499621	0.000128762733204	0.0	0.000135599349123	1.45657936901e-05	0.0	0.0	0.000144466917076	4.92230954764e-05	4.92021058501e-05	4.46348866274e-05	0.000214148047684	0.000100710730009	0.00030681691398	0.00134190845566	0.0	4.81316882992e-05	0.0	0.000428449014567
uncultured_bacterium_k_Bacteria	uncultured_bacterium_k_Bacteria	uncultured_bacterium_k_Bacteria	uncultured_bacterium_k_Bacteria	uncultured_bacterium_k_Bacteria	uncultured_bacterium_k_Bacteria	0.00028818443804	0.0	0.000100148792492	4.35091586779e-05	0.0	1.45657936901e-05	0.000706893626647	0.0	0.000231147067322	0.0	6.56028078002e-05	1.48782955425e-05	0.0	0.0	0.0	3.27294745283e-05	0.0	0.0	0.0	1.53017505203e-05
